# Supplementary material for: Transcriptomic analysis of the honey bee (Apis mellifera) queen brain reveals that gene expression is affected by pesticide exposure during development
Source: PLoS One. 2023 Apr 27;18(4):e0284929. doi: 10.1371/journal.pone.0284929 (PMC10138211; doi:10.1371/journal.pone.0284929)
Supplement: S1 Table — Each library’s identification number (ID #) was labeled as follows: sequential number, followed by the treatment group, and ending in the individual brain tissue replicate (A, B, or C) that was sequenced. The treatment groups correspond to brain tissue from queens that were reared either in untreated (control) wax (“C”), wax mixed with amitraz (“A”), wax mixed with a combination of chlorothalonil and chlorpyrifos (“CC”), or wax mixed with tau-fluvinate and coumaphos (“FC”). The “total number of reads mapped” is the number of reads that were mapped to the honey bee genome. (XLSX) [file pone.0284929.s001.xlsx]

## Sheet: S1 Table
Library ID #	Total number of reads	Total number of reads mapped
01_C_01A	6089686	4582788
02_C_01A	3193301	2404139
03_C_01A	6165328	4641217
04_C_01A	5891400	4436998
05_C_01B	6064711	5304428
06_C_01B	2178103	1905879
07_C_01B	6146088	5375982
08_C_01B	5885889	5148729
09_C_01C	6,600,675	4604448
10_C_01C	2700508	1884480
11_C_01C	6885799	4802111
12_C_01C	6618343	4616694
13_A_02A	4567145	2244867
14_A_02A	5385816	2644846
15_A_02A	2089919	1026125
16_A_02A	5495196	2696533
17_A_02B	6819635	4792457
18_A_02B	6506251	4568988
19_A_02B	6888366	4842649
20_A_02B	6662814	4683440
21_A_02C	5379839	1994750
22_A_02C	5185064	1919212
23_A_02C	5426552	2011822
24_A_02C	5953535	2211495
25_CC_03A	6523938	5314589
26_CC_03A	6169170	5029212
27_CC_03A	6606434	5385863
28_CC_03A	6330626	5164681
29_CC_03B	7108607	6097111
30_CC_03B	6713170	5759111
31_CC_03B	7215175	6188413
32_CC_03B	6882381	5905675
33_CC_03C	8096838	6584061
34_CC_03C	7684931	6252390
35_CC_03C	8192943	6664642
36_CC_03C	7867358	6401207
37_FC_04A	6,273,157	5334890
38_FC_04A	6019460	5118261
39_FC_04A	6335515	5388945
40_FC_04A	6134734	5219715
41_FC_04B	7365170	5687340
42_FC_04B	7018055	5418097
43_FC_04B	7440427	5744047
44_FC_04B	7172421	5543176
45_FC_04C	7146637	6336997
46_FC_04C	6842505	6066423
47_FC_04C	7214614	6398051
48_FC_04C	6991842	6199511
Average values	6.20114e+06	4.67807e+06
