# Supplementary material for: Transcriptomic analysis of the honey bee (Apis mellifera) queen brain reveals that gene expression is affected by pesticide exposure during development
Source: PLoS One. 2023 Apr 27;18(4):e0284929. doi: 10.1371/journal.pone.0284929 (PMC10138211; doi:10.1371/journal.pone.0284929)
Supplement: S2 Table — The genes are ranked by their log2 fold change value (LFC). Genes are identified by their BeeBase identifer (Gene ID). The p-value is the indiviual value for each gene. FDR is the false discovery rate. (XLSX) [file pone.0284929.s002.xlsx]

## Sheet: S2 Table
Gene ID	Protein description	LFC	p-value	FDR
GB40035	unknown	-4.39246	1.25027e-06	4.71313e-05
GB53516	putative fatty acyl-CoA reductase	-1.87302	3.50595e-08	3.37119e-06
GB42892	uncharacterized	-1.74229	0.00014166	0.00247664
GB45626	unknown	-1.70121	1.40125e-06	5.13291e-05
GB53408	unknown	-1.66375	0.000671039	0.00871218
GB41608	uncharacterized	-1.63699	6.84693e-07	2.92612e-05
GB46503	DNA-directed RNA polymerases I, II, and III subunit RPABC5	1.50599	0.00335416	0.0328686
GB48170	ran GTPase-activating protein 1	1.51578	0.000183774	0.00309001
GB43266	C-terminal-binding protein	1.52564	0.000813328	0.0101732
GB51068	arrestin homolog	1.5322	0.000826627	0.0102977
GB46047	cilia- and flagella-associated protein 70	1.55567	0.00163704	0.0185319
GB54941	uncharacterized	1.56169	0.000297978	0.0046294
GB48161	mucin-5AC	1.58775	9.32082e-08	6.80417e-06
GB51761	phosphatidylinositol-glycan biosynthesis class X protein-like	1.59305	8.4133e-06	0.000221262
GB51357	uncharacterized	1.6407	0.000481379	0.00667209
GB42661	2',5'-phosphodiesterase 12-like	1.65372	2.57614e-05	0.000566198
GB49778	irregular chiasm C-roughest protein-like	1.65677	0.000298656	0.0046294
GB54267	zinc finger protein 227-like	1.66029	0.00105582	0.0127403
GB45183	arginyl-tRNA--protein transferase 1	1.66181	1.50127e-05	0.000369553
GB42310	uncharacterized	1.66472	5.08292e-05	0.00102223
GB55652	RNA polymerase-associated protein CTR9 homolog	1.68163	0.00476689	0.0432676
GB52591	probable basic-leucine zipper transcription factor Q	1.74886	0.00242565	0.0249931
GB52998	radial spoke head protein 9 homolog	1.76937	0.0017264	0.0193874
GB45361	transmembrane 9 superfamily member 2	1.77697	0.000362161	0.00535755
GB40238	oxygen-dependent coproporphyrinogen-III oxidase	1.83379	0.000133855	0.00235355
GB51148	ring canal kelch homolog	1.83631	0.000268361	0.00430077
GB43805	membrane metallo-endopeptidase-like 1	1.85458	0.00163097	0.0185319
GB42872	G1/S-specific cyclin-E1	1.86083	0.00209862	0.0226577
GB53206	uncharacterized	1.87699	0.000159084	0.00275001
GB45823	pre-mRNA-processing-splicing factor 8	1.88085	0.000664581	0.0086649
GB51360	integrator complex subunit 1	1.8839	3.11277e-05	0.000660551
GB53519	unknown	1.90667	1.3308e-05	0.000338419
GB47806	uncharacterized	1.92339	1.8639e-06	6.45974e-05
GB47771	uncharacterized	1.93182	1.86843e-06	6.45974e-05
GB41873	uncharacterized	1.94074	0.00163817	0.0185319
GB53064	uncharacterized	1.94166	0.000194748	0.00325674
GB42374	dmX-like protein 2	1.94831	0.00016501	0.00283651
GB48643	STT3, subunit of the oligosaccharyltransferase complex, homolog B(STT3B)	1.9519	0.000778466	0.00989809
GB50156	ETS-like protein pointed	1.97098	0.00032657	0.00499664
GB46300	sodium- and chloride-dependent GABA transporter ine	2.00805	0.00268212	0.0271477
GB45107	peroxisome biogenesis factor 1	2.00887	0.000328021	0.00499664
GB48403	DNA (cytosine-5)-methyltransferase PliMCI	2.03311	0.000904145	0.0111729
GB46459	islet cell autoantigen 1	2.04374	0.00304359	0.0303079
GB46591	cuticular protein	2.04404	0.000456892	0.00641943
GB49549	ubiquitin-conjugating enzyme E2 J1-like	2.04472	0.000559675	0.00755316
GB43301	ras GTPase-activating protein-binding protein 2	2.07476	0.00187128	0.0207119
GB49489	mannosyl-oligosaccharide glucosidase GCS1	2.08048	0.000790091	0.00996357
GB51075	odorant receptor Or1-like	2.08324	1.98775e-05	0.000474315
GB50743	phospholipase D2	2.09841	0.000989735	0.012085
GB45438	uncharacterized	2.10579	0.000892173	0.0110694
GB44534	spastin	2.12754	0.000431179	0.0061997
GB55490	uncharacterized	2.13032	1.71066e-06	6.1851e-05
GB47546	apidaecin 1(Apid1)	2.13493	3.53701e-06	0.000111205
GB52192	ATPase family AAA domain-containing protein 2-like	2.14016	2.47125e-05	0.000551017
GB50043	type I inositol 1,4,5-trisphosphate 5-phosphatase	2.15233	0.000548017	0.00742841
GB45389	E3 ubiquitin-protein ligase RNF123-like	2.16024	9.92467e-06	0.000256624
GB47615	uncharacterized	2.16159	0.000324025	0.00498512
GB51112	AF4/FMR2 family member 4-like	2.16587	0.000689941	0.00891995
GB49794	uncharacterized	2.17014	0.00038745	0.00562351
GB46725	protein grainyhead	2.17343	1.48082e-05	0.000367459
GB42427	uncharacterized	2.19151	0.000216276	0.00355872
GB44166	unknown	2.20653	0.00274698	0.0276507
GB42683	histone-lysine N-methyltransferase NSD2-like	2.22817	0.000245102	0.00396936
GB40863	unknown	2.23752	0.000179747	0.00304963
GB53339	vam6/Vps39-like protein	2.24164	0.00434382	0.0403805
GB54095	unknown	2.24596	6.33289e-06	0.000183833
GB47805	peptidoglycan recognition protein S2(Pgrp-s2)	2.2624	1.22826e-07	7.97367e-06
GB50425	maternal gene required for meiosis(mamo)	2.26906	6.84695e-07	2.92612e-05
GB43462	putative transcription factor capicua	2.27304	8.66021e-05	0.00163427
GB52008	protein unc-45 homolog B	2.28491	0.004303	0.0402442
GB51332	leucine-rich repeat-containing protein 40-like	2.29083	0.00116053	0.0137344
GB51995	sodium-coupled monocarboxylate transporter 1-like	2.3032	0.000448057	0.00635058
GB53080	alpha-2-macroglobulin receptor-associated protein	2.30772	2.62042e-05	0.00056782
GB54668	MAP kinase-activating death domain protein	2.31003	0.00483217	0.0437311
GB52907	attractin	2.31627	0.00533173	0.0476911
GB44863	protein kinase 4-like	2.32907	0.00208669	0.0226083
GB54230	uncharacterized	2.33488	0.000357226	0.00531227
GB42297	heat shock protein cognate 5(Hsc70-5)	2.36889	0.000293806	0.00461246
GB52428	unknown	2.37671	2.35403e-05	0.000532598
GB48576	sushi, von Willebrand factor type A, EGF and pentraxin domain-containing protein 1-like	2.42178	0.000202451	0.00336725
GB44185	NF-kappa-B inhibitor cactus	2.42497	0.000479153	0.00667129
GB43955	uncharacterized	2.45265	0.00443642	0.0408877
GB54593	adenylate cyclase type 8-like	2.46685	0.00364686	0.0346339
GB47630	palmitoyltransferase ZDHHC15	2.47865	3.00119e-05	0.000641297
GB48158	uncharacterized	2.50112	4.04289e-05	0.000834898
GB42058	helicase SKI2W	2.52049	3.6378e-06	0.000113066
GB40722	unknown	2.52115	0.000283054	0.00449763
GB50213	unknown	2.52926	6.40499e-05	0.00125372
GB45364	vasorin	2.53571	5.71168e-05	0.00112659
GB44849	unknown	2.54169	1.38785e-05	0.000350034
GB50031	metal transporter CNNM4	2.55074	3.14791e-05	0.000663433
GB46479	flocculation protein FLO11	2.55627	2.59894e-05	0.000567158
GB44689	E3 ubiquitin-protein ligase synoviolin A	2.57656	0.000299399	0.0046294
GB51207	putative mediator of RNA polymerase II transcription subunit 26	2.58811	0.00023019	0.0037476
GB46430	protein FAM45A-like	2.59474	0.00242595	0.0249931
GB55904	calpain-D	2.60521	0.000593526	0.00783811
GB45932	uncharacterized	2.64243	0.000484188	0.00668092
GB48684	neuroendocrine convertase 2	2.6495	0.000381807	0.00560897
GB51930	protein tipE	2.65679	0.000784	0.00992743
GB47551	putative mediator of RNA polymerase II transcription subunit 26	2.66503	1.11646e-06	4.46149e-05
GB43517	uncharacterized	2.67226	0.000213626	0.00353402
GB49432	vacuolar protein sorting-associated protein 13B	2.68647	2.1735e-05	0.000499094
GB45429	apoptotic chromatin condensation inducer in the nucleus	2.71175	0.000112982	0.00203301
GB50048	transcription factor mblk-1-like(Mblk-1)	2.71672	0.000166158	0.00284038
GB55452	apolipophorin-III-like protein(A4)	2.73759	1.92231e-05	0.000465911
GB43892	cytosolic 10-formyltetrahydrofolate dehydrogenase	2.83082	9.06217e-05	0.00167978
GB44616	EF-hand domain-containing family member C2-like	2.84338	0.000264645	0.00426342
GB46263	T-complex protein 1 subunit zeta	2.84719	5.64517e-05	0.00112066
GB46743	S-methyl-5'-thioadenosine phosphorylase-like	2.86246	2.75504e-06	8.83049e-05
GB41287	protein dopey-1 homolog	2.87422	1.74879e-06	6.1851e-05
GB42352	elongation factor-like GTPase 1	2.88472	7.07079e-06	0.000197183
GB49326	putative fatty acyl-CoA reductase CG8306-like	2.91033	0.000647018	0.008508
GB40425	uncharacterized	2.91245	4.93437e-05	0.000998885
GB54110	uncharacterized	2.91359	0.000127472	0.0022542
GB51033	E3 ubiquitin-protein ligase parkin	2.94098	8.71046e-05	0.00163427
GB49752	uncharacterized	2.96253	0.00342174	0.0331782
GB41388	glycerol-3-phosphate dehydrogenase(Gpdh)	2.9639	3.47676e-05	0.000724586
GB50460	ras association domain-containing protein 2	2.97432	7.95404e-05	0.00151078
GB42281	ethanolamine-phosphate cytidylyltransferase	2.98977	7.27038e-05	0.00139819
GB49507	dynein heavy chain 8, axonemal	2.99578	5.75875e-07	2.6848e-05
GB51427	probable serine/threonine-protein kinase DDB_G0283337	3.00361	3.48517e-05	0.000724586
GB54989	TBC1 domain family member 25	3.01789	9.70349e-09	1.75633e-06
GB48169	hamartin	3.02255	7.05674e-06	0.000197183
GB41852	A-kinase anchor protein 9	3.0368	1.13078e-07	7.73203e-06
GB42675	adenylate cyclase type 2	3.03742	1.78318e-07	1.03526e-05
GB51306	apidaecin	3.07091	2.31129e-08	2.4586e-06
GB47219	unknown	3.0824	9.05594e-05	0.00167978
GB52500	rRNA 2'-O-methyltransferase fibrillarin	3.10903	2.08596e-08	2.4586e-06
GB52537	glycogen debranching enzyme	3.11743	6.79687e-07	2.92612e-05
GB50550	uncharacterized	3.11873	1.18396e-06	4.61143e-05
GB46495	tetratricopeptide repeat protein 4	3.12059	0.00122157	0.0143465
GB52983	phenylalanine--tRNA ligase beta subunit	3.13254	0.000120489	0.00214304
GB52593	unknown	3.14121	8.01934e-06	0.000216452
GB50033	unknown	3.15168	6.43769e-05	0.00125372
GB53173	isoleucine--tRNA ligase, cytoplasmic	3.17787	0.000107369	0.00194338
GB40916	immunoglobulin-like and fibronectin type III domain containing 14	3.20118	4.63761e-06	0.000138543
GB51348	rootletin	3.21998	0.000348808	0.00523552
GB43908	xanthine dehydrogenase/oxidase-like	3.23638	4.09426e-08	3.70531e-06
GB51745	alsin	3.24189	2.68886e-06	8.70908e-05
GB41821	calcium-binding mitochondrial carrier protein Aralar1	3.24762	9.21091e-07	3.83e-05
GB45378	cartilage oligomeric matrix protein	3.26416	3.42523e-09	7.02629e-07
GB54884	uncharacterized	3.28248	2.66594e-06	8.70908e-05
GB46208	unknown	3.29207	1.923e-05	0.000465911
GB55202	yellow-e	3.29334	2.65836e-06	8.70908e-05
GB45821	protein KIAA0100	3.30814	6.40664e-07	2.85699e-05
GB40021	probable serine/threonine-protein kinase clkA	3.32017	1.95772e-06	6.61968e-05
GB49355	uncharacterized	3.34617	8.01535e-06	0.000216452
GB51603	peptidyl-alpha-hydroxyglycine alpha-amidating lyase 1-like	3.35384	2.09428e-05	0.000488919
GB50249	MYCBP-associated protein-like	3.36071	4.61166e-05	0.00093974
GB46455	unknown	3.36317	0.000404595	0.00584479
GB44978	chitinase domain-containing protein 1	3.41016	4.35326e-07	2.2325e-05
GB52105	uncharacterized	3.41719	0.000581118	0.00774069
GB47241	unknown	3.42407	0.00416435	0.0390662
GB54480	RISC-loading complex subunit TARBP2	3.46448	0.000442441	0.00630274
GB40995	unknown	3.50825	0.00100546	0.0121804
GB51223	hymenoptaecin	3.51591	1.18782e-07	7.9455e-06
GB54244	drebrin-like protein	3.53415	8.40881e-06	0.000221262
GB48026	zinc finger protein 36, C3H1 type-like 3	3.57439	9.56201e-05	0.00176181
GB47330	uncharacterized	3.58849	5.36899e-07	2.57855e-05
GB55486	histone lysine demethylase PHF8-like	3.60574	7.92455e-08	6.25227e-06
GB45437	transcription factor Maf	3.60889	1.89822e-07	1.08163e-05
GB45952	X-linked retinitis pigmentosa GTPase regulator	3.61726	4.88979e-06	0.000144672
GB42595	unknown	3.70094	6.76806e-06	0.000192827
GB44646	zinc finger protein 184-like	3.74568	8.40924e-06	0.000221262
GB42865	solute carrier organic anion transporter family member 3A1	3.76642	8.71164e-06	0.000227167
GB41982	polycomb protein Scm	3.82561	7.50757e-06	0.000206257
GB42424	unknown	3.84722	1.68783e-07	9.98739e-06
GB55513	beta-1,3-galactosyltransferase	3.86142	5.30879e-07	2.57855e-05
GB43833	midnolin-B	3.89958	1.06648e-06	4.31784e-05
GB53925	uncharacterized	3.9194	2.79692e-05	0.000601827
GB41714	uncharacterized	3.9801	1.7306e-06	6.1851e-05
GB40304	ankyrin-3-like	3.98157	1.25602e-06	4.71313e-05
GB51381	centromere-associated protein E	4.0019	2.30372e-07	1.28883e-05
GB47318	unknown	4.00466	5.44705e-07	2.57855e-05
GB47506	unknown	4.0149	2.54816e-05	0.000564079
GB53324	secretin receptor	4.02242	0.00106032	0.0127446
GB52848	titin homolog	4.04656	1.58988e-08	2.17686e-06
GB41146	synembryn	4.11001	2.55218e-06	8.53593e-05
GB46523	transcriptional repressor CTCFL-like	4.11791	6.67512e-06	0.000191957
GB54684	adiponectin receptor protein	4.13927	2.1133e-05	0.000488919
GB42764	uncharacterized	4.14927	1.46213e-07	8.99793e-06
GB54294	purine nucleoside phosphorylase	4.20853	2.52561e-07	1.38773e-05
GB45826	arf-GAP with dual PH domain-containing protein 1-like	4.26189	5.11885e-06	0.000150007
GB52555	DNA N6-methyl adenine demethylase	4.30214	1.16935e-06	4.61143e-05
GB46467	uncharacterized	4.34587	5.20546e-07	2.57855e-05
GB45905	thyroid receptor-interacting protein 11	4.38153	1.0277e-07	7.18691e-06
GB46019	la-related protein 1B	4.38396	2.24008e-05	0.000510572
GB44092	no mechanoreceptor potential C	4.39932	5.26304e-08	4.57735e-06
GB52052	venom carboxylesterase-6	4.41749	9.50859e-08	6.80417e-06
GB42851	uncharacterized	4.47806	2.38636e-05	0.000535973
GB54303	uncharacterized	4.47838	2.46422e-09	5.83262e-07
GB55105	uncharacterized	4.52223	0.000180381	0.00304963
GB48031	vacuolar protein sorting-associated protein 54	4.52676	2.07118e-08	2.4586e-06
GB47655	protein AAR2 homolog	4.53099	2.63603e-10	7.37369e-08
GB44631	uroporphyrinogen-III synthase	4.53871	1.12788e-05	0.000289208
GB45380	bolA-like protein 3	4.58073	1.32554e-06	4.91408e-05
GB52306	dnaJ homolog subfamily C member 13	4.58582	5.1296e-11	1.75375e-08
GB41045	uncharacterized	4.61302	1.24386e-07	7.97367e-06
GB52835	unknown	4.75306	5.90727e-07	2.71294e-05
GB50701	pleckstrin homology domain-containing family M member 1	4.7944	3.22793e-08	3.31078e-06
GB51029	band 4.1-like protein 5	4.81419	1.21508e-06	4.6735e-05
GB47876	hyperpolarization-activated ion channel(Amih)	4.85756	2.72785e-07	1.47256e-05
GB42677	autophagy-related protein 101	4.88214	1.2886e-07	8.09186e-06
GB41035	ubiquitin carboxyl-terminal hydrolase 31-like	4.90977	7.63852e-07	3.21969e-05
GB54000	unknown	4.93407	1.40647e-05	0.000351847
GB44250	jerky protein homolog-like	4.94663	4.35405e-06	0.000132648
GB50423	uncharacterized	4.94741	8.30676e-12	7.44841e-09
GB41005	unknown	5.00322	1.98852e-05	0.000474315
GB45169	unknown	5.02296	2.86505e-07	1.4942e-05
GB52328	protein patched	5.03695	3.47917e-08	3.37119e-06
GB46496	uncharacterized	5.07407	3.54179e-06	0.000111205
GB40271	aladin-like	5.08588	3.90596e-06	0.000120186
GB46411	unknown	5.20737	0.000578005	0.0077327
GB41507	unknown	5.22155	2.00429e-08	2.4586e-06
GB53856	unknown	5.24958	2.06496e-05	0.000488759
GB46211	zinc finger protein 2 homolog	5.28453	7.1132e-06	0.000197183
GB47214	unknown	5.33397	1.65874e-07	9.98739e-06
GB55498	microphthalmia-associated transcription factor	5.45986	1.8086e-09	4.63755e-07
GB40837	alpha-tocopherol transfer protein-like	5.5243	1.03238e-08	1.7574e-06
GB41730	unknown	5.539	2.31718e-08	2.4586e-06
GB54721	unknown	5.56803	9.56812e-07	3.92548e-05
GB51056	unknown	5.72584	3.99491e-08	3.70531e-06
GB45400	innexin inx7	5.84128	2.82503e-07	1.4942e-05
GB49337	26S proteasome non-ATPase regulatory subunit 13	5.87525	2.81677e-09	6.19086e-07
GB53328	DNA/RNA-binding protein KIN17	5.99638	0.000588863	0.00781005
GB46251	eukaryotic translation initiation factor 4E transporter	6.02661	4.96978e-09	9.5575e-07
GB47662	D-galactonate transporter(LOC412925)	6.10266	1.61255e-11	8.26972e-09
GB40848	dentin sialophosphoprotein-like	6.11322	4.89601e-12	7.44841e-09
GB47216	unknown	6.11876	6.82359e-08	5.52531e-06
GB43882	alpha-mannosidase 2	6.2207	1.05742e-12	3.25367e-09
GB49239	gamma-aminobutyric acid type B receptor subunit 2	6.23322	2.17514e-08	2.4586e-06
GB53244	unknown	6.24915	5.85117e-08	4.86596e-06
GB48443	unknown	6.4008	1.62716e-08	2.17686e-06
GB40233	unknown	6.44848	1.90552e-06	6.51475e-05
GB46054	nose resistant to fluoxetine protein 6-like	6.60206	9.47952e-08	6.80417e-06
GB46071	ubiquilin-1	6.60766	3.47173e-11	1.49255e-08
GB44220	titin homolog	6.69259	9.68269e-12	7.44841e-09
GB46372	unknown	6.72222	4.60235e-07	2.32155e-05
GB47207	unknown	6.89884	5.35537e-08	4.57735e-06
GB42448	double-stranded RNA-specific editase 1-like	7.00988	1.13955e-08	1.7574e-06
GB41288	zinc finger protein 423-like	7.45325	1.14228e-08	1.7574e-06
GB42785	spermatogenesis-defective protein 39 homolog	7.5144	2.10975e-10	6.49169e-08
GB53857	metabotropic glutamate receptor B(Glurb)	7.65931	1.32576e-08	1.94255e-06
GB45473	unknown	7.93557	6.03607e-07	2.73132e-05
GB42672	short-chain dehydrogenase/reductase family 16C member 6	8.01454	3.88054e-11	1.49255e-08
GB52203	cuticular protein 13(CPR13)	8.41093	1.55427e-11	8.26972e-09
GB44079	menin	8.96467	4.4984e-06	0.000135702
