# Supplementary material for: Transcriptomic analysis of the honey bee (Apis mellifera) queen brain reveals that gene expression is affected by pesticide exposure during development
Source: PLoS One. 2023 Apr 27;18(4):e0284929. doi: 10.1371/journal.pone.0284929 (PMC10138211; doi:10.1371/journal.pone.0284929)
Supplement: S3 Table — The genes are ranked by their log2 fold change value (LFC). Genes are identified by their BeeBase identifer (Gene ID). The p-value is the indiviual value for each gene. FDR is the false discovery rate. (XLSX) [file pone.0284929.s003.xlsx]

## Sheet: S3 Table
Gene ID	Protein description	LFC	p-value	FDR
GB50121	chymotrypsin inhibitor	-4.19165	1.4209e-07	1.16194e-05
GB40035	unknown	-2.8059	0.00280037	0.0284381
GB50187	unknown	-2.26152	2.42892e-06	9.22153e-05
GB42052	short-chain dehydrogenase/reductase	-2.13691	6.83609e-05	0.00133979
GB53852	paired amphipathic helix protein Sin3a	-1.6608	0.000651392	0.00828236
GB42551	alpha-N-acetylglucosaminidase	-1.52569	5.46121e-05	0.0011278
GB43077	uncharacterized	1.50211	6.41114e-05	0.00127272
GB46253	uncharacterized	1.50565	0.00350798	0.0339542
GB42690	FAD-linked sulfhydryl oxidase ALR	1.50668	0.000187033	0.00302896
GB49661	uncharacterized	1.51324	0.000876693	0.0106204
GB48162	anoctamin-8	1.53267	0.00023874	0.00367301
GB40238	oxygen-dependent coproporphyrinogen-III oxidase	1.5765	0.000584214	0.00749011
GB40420	rho GTPase-activating protein 100F	1.595	7.63677e-05	0.00146948
GB50377	two pore potassium channel protein sup-9	1.63521	7.90554e-05	0.00151089
GB45183	arginyl-tRNA--protein transferase 1	1.66516	1.442e-05	0.000366697
GB45107	peroxisome biogenesis factor 1	1.66953	0.00170584	0.0181622
GB51075	odorant receptor Or1-like	1.70709	0.000273694	0.00412822
GB42664	probable ATP-dependent RNA helicase DDX43	1.72368	0.000108972	0.0019382
GB54753	enolase	1.7351	0.00147703	0.0158356
GB50743	phospholipase D2	1.79617	0.00284957	0.0288425
GB45361	transmembrane 9 superfamily member 2	1.80222	0.000279043	0.00417951
GB42661	2',5'-phosphodiesterase 12-like	1.81245	5.59838e-06	0.00017759
GB47806	uncharacterized	1.83811	3.65402e-06	0.000123554
GB41659	endothelin-converting enzyme 1	1.84394	8.01236e-05	0.00152185
GB45438	uncharacterized	1.85255	0.00242312	0.0251042
GB47771	uncharacterized	1.8663	3.47314e-06	0.000118743
GB40029	uncharacterized	1.87571	0.00278055	0.0283396
GB48643	STT3, subunit of the oligosaccharyltransferase complex, homolog B(STT3B)	1.87814	0.00102286	0.0119217
GB54095	unknown	1.88237	6.09727e-05	0.00122623
GB43266	C-terminal-binding protein	1.92494	5.07676e-05	0.00105549
GB47630	palmitoyltransferase ZDHHC15	1.92871	0.000310394	0.00456977
GB46725	protein grainyhead	1.93407	6.49184e-05	0.00128047
GB55452	apolipophorin-III-like protein(A4)	1.94125	0.000859901	0.0104582
GB42683	histone-lysine N-methyltransferase NSD2-like	1.95875	0.000683007	0.00854315
GB54267	zinc finger protein 227-like	1.96896	0.000163257	0.00271537
GB53080	alpha-2-macroglobulin receptor-associated protein	1.99626	0.000103555	0.00187434
GB47546	apidaecin 1(Apid1)	2.01546	7.51943e-06	0.000224634
GB53519	unknown	2.02622	4.79315e-06	0.000156899
GB47615	uncharacterized	2.02724	0.00051653	0.00679215
GB45823	pre-mRNA-processing-splicing factor 8	2.02734	0.000279811	0.00417951
GB51033	E3 ubiquitin-protein ligase parkin	2.03288	0.00145943	0.0158071
GB51707	activating signal cointegrator 1 complex subunit 1	2.03342	0.00135898	0.0150416
GB50213	unknown	2.0494	0.000475984	0.006452
GB51360	integrator complex subunit 1	2.05425	7.91715e-06	0.000234241
GB50031	metal transporter CNNM4	2.08038	0.000219849	0.00345141
GB50043	type I inositol 1,4,5-trisphosphate 5-phosphatase	2.08197	0.00067717	0.0085047
GB52591	probable basic-leucine zipper transcription factor Q	2.10628	0.000432776	0.00594487
GB52192	ATPase family AAA domain-containing protein 2-like	2.12833	2.47598e-05	0.000572826
GB44863	protein kinase 4-like	2.14339	0.00315948	0.0312595
GB43462	putative transcription factor capicua	2.14893	0.000148672	0.00254147
GB51995	sodium-coupled monocarboxylate transporter 1-like	2.15379	0.000828818	0.0101201
GB53206	uncharacterized	2.15758	2.35292e-05	0.00054848
GB40863	unknown	2.17715	0.000243323	0.00372491
GB51148	ring canal kelch homolog	2.19011	2.62533e-05	0.000598382
GB50460	ras association domain-containing protein 2	2.19608	0.000994652	0.0117262
GB55490	uncharacterized	2.20576	8.85771e-07	4.24202e-05
GB42427	uncharacterized	2.20789	0.000180237	0.00296572
GB45389	E3 ubiquitin-protein ligase RNF123-like	2.20962	6.75765e-06	0.000203856
GB48403	DNA (cytosine-5)-methyltransferase PliMCI	2.21175	0.00034853	0.00505862
GB49794	uncharacterized	2.22431	0.000251546	0.00381284
GB51112	AF4/FMR2 family member 4-like	2.25707	0.000435773	0.00595944
GB42352	elongation factor-like GTPase 1	2.27033	0.000124981	0.00219752
GB51603	peptidyl-alpha-hydroxyglycine alpha-amidating lyase 1-like	2.29305	0.000556508	0.00725583
GB47232	ribosomal protein S6 kinase delta-1	2.29397	0.00350908	0.0339542
GB52998	radial spoke head protein 9 homolog	2.32921	9.98089e-05	0.00181723
GB50425	maternal gene required for meiosis(mamo)	2.35115	3.2518e-07	2.00115e-05
GB53064	uncharacterized	2.36216	1.54401e-05	0.000383139
GB42374	dmX-like protein 2	2.38862	1.00212e-05	0.000282892
GB47327	phospholipid phosphatase 3-like	2.39221	0.00408148	0.0386504
GB55904	calpain-D	2.39441	0.00106049	0.0122674
GB43955	uncharacterized	2.4023	0.00421484	0.0395399
GB44185	NF-kappa-B inhibitor cactus	2.41457	0.000414846	0.00577593
GB52428	unknown	2.41473	1.62981e-05	0.00039801
GB47805	peptidoglycan recognition protein S2(Pgrp-s2)	2.41859	2.6727e-08	3.42663e-06
GB49998	M-phase inducer phosphatase 1-like	2.42789	0.00310233	0.0309678
GB48158	uncharacterized	2.46991	3.82772e-05	0.000824524
GB42058	helicase SKI2W	2.47539	4.66796e-06	0.000154444
GB42297	heat shock protein cognate 5(Hsc70-5)	2.48015	0.000161275	0.00269698
GB51207	putative mediator of RNA polymerase II transcription subunit 26	2.48188	0.00031391	0.00459953
GB51332	leucine-rich repeat-containing protein 40-like	2.50507	0.000468582	0.00637977
GB42595	unknown	2.51393	0.000238022	0.00367301
GB46743	S-methyl-5'-thioadenosine phosphorylase-like	2.52997	1.19157e-05	0.000324467
GB45446	bursicon subunit alpha(Burs)	2.53365	0.000925196	0.0110771
GB54668	MAP kinase-activating death domain protein	2.54205	0.00223519	0.0233142
GB40722	unknown	2.5423	0.00020168	0.00321538
GB43517	uncharacterized	2.54925	0.000251308	0.00381284
GB40425	uncharacterized	2.55374	0.000184994	0.00301178
GB46591	cuticular protein	2.56315	2.82036e-05	0.000638106
GB49326	putative fatty acyl-CoA reductase CG8306-like	2.58047	0.00133907	0.0149287
GB42872	G1/S-specific cyclin-E1	2.58593	6.18473e-05	0.00123574
GB51306	apidaecin	2.6017	3.98469e-07	2.22925e-05
GB44616	EF-hand domain-containing family member C2-like	2.6134	0.000621661	0.00793713
GB43908	xanthine dehydrogenase/oxidase-like	2.63671	1.06921e-06	4.8382e-05
GB50048	transcription factor mblk-1-like(Mblk-1)	2.64449	0.000226051	0.00353076
GB46479	flocculation protein FLO11	2.64914	1.47523e-05	0.000369047
GB46263	T-complex protein 1 subunit zeta	2.67097	0.000107462	0.00192244
GB45364	vasorin	2.6795	2.62399e-05	0.000598382
GB42281	ethanolamine-phosphate cytidylyltransferase	2.68225	0.000174659	0.00288939
GB48684	neuroendocrine convertase 2	2.68496	0.000292039	0.00434108
GB43301	ras GTPase-activating protein-binding protein 2	2.68909	0.000153171	0.00257544
GB45932	uncharacterized	2.72306	0.000323027	0.00471069
GB54230	uncharacterized	2.73626	5.83345e-05	0.00118871
GB48576	sushi, von Willebrand factor type A, EGF and pentraxin domain-containing protein 1-like	2.76644	3.85642e-05	0.000824524
GB52008	protein unc-45 homolog B	2.7685	0.000937156	0.0111769
GB51841	multiple inositol polyphosphate phosphatase 1-like	2.77196	0.0014641	0.0158071
GB50033	unknown	2.79759	0.000133216	0.00231586
GB46791	unknown	2.82833	0.0014479	0.0158071
GB49432	vacuolar protein sorting-associated protein 13B	2.83994	9.51459e-06	0.000271078
GB44689	E3 ubiquitin-protein ligase synoviolin A	2.84155	9.4888e-05	0.00175886
GB54480	RISC-loading complex subunit TARBP2	2.86534	0.00127221	0.0142869
GB41852	A-kinase anchor protein 9	2.86992	2.41875e-07	1.61793e-05
GB42705	protein archease-like	2.87149	0.000359507	0.00518144
GB55513	beta-1,3-galactosyltransferase	2.87273	1.10427e-05	0.000303379
GB49507	dynein heavy chain 8, axonemal	2.9046	8.42891e-07	4.11679e-05
GB54989	TBC1 domain family member 25	2.90811	1.62517e-08	2.49234e-06
GB40021	probable serine/threonine-protein kinase clkA	2.91826	1.33268e-05	0.00034652
GB54684	adiponectin receptor protein	2.93773	0.000392181	0.00548519
GB50550	uncharacterized	2.95272	2.3439e-06	9.12933e-05
GB44646	zinc finger protein 184-like	2.96232	0.000105431	0.00189714
GB48169	hamartin	2.96427	9.09597e-06	0.000261573
GB40995	unknown	2.99436	0.00208336	0.0218416
GB45952	X-linked retinitis pigmentosa GTPase regulator	3.00703	3.34845e-05	0.000742092
GB51930	protein tipE	3.01411	0.000218981	0.00345141
GB41821	calcium-binding mitochondrial carrier protein Aralar1	3.01466	2.5177e-06	9.3337e-05
GB42675	adenylate cyclase type 2	3.01784	1.65444e-07	1.27268e-05
GB52907	attractin	3.02129	0.000661178	0.0083722
GB50249	MYCBP-associated protein-like	3.02731	9.69106e-05	0.00178559
GB51745	alsin	3.03989	5.29113e-06	0.000169592
GB52983	phenylalanine--tRNA ligase beta subunit	3.05064	0.000144199	0.00247877
GB52593	unknown	3.05358	1.10167e-05	0.000303379
GB47551	putative mediator of RNA polymerase II transcription subunit 26	3.06306	8.58967e-08	8.73686e-06
GB41873	uncharacterized	3.07372	1.46738e-05	0.000369047
GB44849	unknown	3.07625	8.07414e-07	4.00712e-05
GB51348	rootetin	3.10157	0.000391757	0.00548519
GB41146	synembryn	3.10205	3.99383e-05	0.000844885
GB41287	protein dopey-1 homolog	3.11007	4.30138e-07	2.36345e-05
GB51427	probable serine/threonine-protein kinase DDB_G0283337(	3.11679	1.72977e-05	0.000419095
GB42424	unknown	3.18221	2.45748e-06	9.22153e-05
GB45429	apoptotic chromatin condensation inducer in the nucleus	3.18777	1.62976e-05	0.00039801
GB53173	isoleucine--tRNA ligase, cytoplasmic	3.20146	9.17763e-05	0.00171149
GB54110	uncharacterized	3.20736	3.83892e-05	0.000824524
GB51029	band 4.1-like protein 5	3.23077	0.00012728	0.00222523
GB40304	ankyrin-3-like	3.23741	1.32764e-05	0.00034652
GB45821	protein KIAA0100	3.24166	8.96105e-07	4.24202e-05
GB48026	zinc finger protein 36, C3H1 type-like 3	3.253	0.000143024	0.00247238
GB54593	adenylate cyclase type 8-like	3.25901	0.000365864	0.0052361
GB46455	unknown	3.28319	0.000379684	0.00538382
GB52500	rRNA 2'-O-methyltransferase fibrillarin	3.29513	5.21291e-09	1.06934e-06
GB40916	immunoglobulin-like and fibronectin type III domain containing 14	3.32104	2.10944e-06	8.54048e-05
GB47506	unknown	3.37539	9.7757e-05	0.00179047
GB47330	uncharacterized	3.37992	1.00618e-06	4.62093e-05
GB42851	uncharacterized	3.38568	0.000152959	0.00257544
GB41388	glycerol-3-phosphate dehydrogenase(Gpdh)	3.40044	5.68717e-06	0.000178114
GB52537	glycogen debranching enzyme	3.42113	1.21833e-07	1.07108e-05
GB44978	chitinase domain-containing protein 1	3.42774	3.67892e-07	2.13403e-05
GB41982	polycomb protein Scm	3.45179	1.87774e-05	0.000447892
GB52052	venom carboxylesterase-6	3.47072	3.79285e-06	0.000126854
GB52105	uncharacterized	3.47377	0.000489347	0.00656266
GB47241	unknown	3.48733	0.00304344	0.0305038
GB43892	cytosolic 10-formyltetrahydrofolate dehydrogenase	3.50746	6.01696e-06	0.000185142
GB55202	yellow-e	3.53428	7.80159e-07	3.93533e-05
GB45378	cartilage oligomeric matrix protein	3.55905	4.82378e-10	1.6492e-07
GB46208	unknown	3.57211	5.73069e-06	0.000178114
GB43833	midnolin-B	3.61967	2.39254e-06	9.20231e-05
GB49355	uncharacterized	3.63487	2.22662e-06	8.78373e-05
GB42865	solute carrier organic anion transporter family member 3A1	3.63542	1.34013e-05	0.00034652
GB54244	drebrin-like protein	3.64343	4.85686e-06	0.000157311
GB50423	uncharacterized	3.68711	4.38979e-09	9.64814e-07
GB53328	DNA/RNA-binding protein KIN17	3.68866	0.00421127	0.0395399
GB45437	transcription factor Maf	3.74488	8.94935e-08	8.73686e-06
GB46523	transcriptional repressor CTCFL-like	3.76235	1.80882e-05	0.000434822
GB48031	vacuolar protein sorting-associated protein 54	3.76421	1.43496e-07	1.16194e-05
GB42677	autophagy-related protein 101	3.79327	1.3402e-06	5.89116e-05
GB52848	titin homolog	3.83466	3.92102e-08	4.64037e-06
GB45905	thyroid receptor-interacting protein 11	3.85775	5.31829e-07	2.87095e-05
GB54884	uncharacterized	3.92842	1.47295e-07	1.16212e-05
GB46495	tetratricopeptide repeat protein 4	3.95039	0.000197997	0.0031731
GB46467	uncharacterized	3.97347	1.21303e-06	5.40941e-05
GB40271	aladin-like	3.9895	2.12152e-05	0.000498313
GB44631	uroporphyrinogen-III synthase	4.03161	1.98413e-05	0.000469628
GB45380	bolA-like protein 3	4.03723	2.98477e-06	0.000106792
GB44092	no mechanoreceptor potential C	4.03844	1.81378e-07	1.32881e-05
GB55486	histone lysine demethylase PHF8-like	4.04335	8.85679e-09	1.70327e-06
GB52306	dnaJ homolog subfamily C member 13	4.0785	3.64622e-10	1.40243e-07
GB45400	innexin inx7	4.0826	1.24846e-05	0.000334044
GB42764	uncharacterized	4.18037	1.12345e-07	1.01672e-05
GB47876	hyperpolarization-activated ion channel(Amih)	4.1853	2.20813e-06	8.78373e-05
GB51381	centromere-associated protein E	4.19335	9.0861e-08	8.73686e-06
GB41714	uncharacterized	4.22079	6.77476e-07	3.47432e-05
GB41045	uncharacterized	4.22742	3.45837e-07	2.08655e-05
GB54294	purine nucleoside phosphorylase	4.26001	1.9363e-07	1.38558e-05
GB53324	secretin receptor	4.30743	0.000573626	0.0073903
GB53856	unknown	4.31489	5.80616e-05	0.00118871
GB44250	jerky protein homolog-like	4.3198	1.30258e-05	0.00034552
GB51223	hymenoptaecin	4.32843	3.37217e-09	7.98167e-07
GB47219	unknown	4.35958	2.67793e-06	9.8095e-05
GB45826	arf-GAP with dual PH domain-containing protein 1-like	4.36178	3.15071e-06	0.000111434
GB45169	unknown	4.38216	1.94814e-06	7.99256e-05
GB41730	unknown	4.4364	3.55127e-07	2.1014e-05
GB47318	unknown	4.43834	1.11719e-07	1.01672e-05
GB52555	DNA N6-methyl adenine demethylase	4.50388	5.59717e-07	2.91907e-05
GB54303	uncharacterized	4.52521	1.91564e-09	5.35856e-07
GB47655	protein AAR2 homolog	4.58859	1.54874e-10	6.80783e-08
GB45473	unknown	4.65308	4.00888e-05	0.000844885
GB46019	la-related protein 1B	4.6658	1.02896e-05	0.000287828
GB40837	alpha-tocopherol transfer protein-like	4.68223	5.47972e-08	6.02182e-06
GB46372	unknown	4.71819	9.08441e-06	0.000261573
GB53925	uncharacterized	4.85694	2.85502e-06	0.000103352
GB52835	unknown	4.87384	3.12045e-07	1.95951e-05
GB41035	ubiquitin carboxyl-terminal hydrolase 31-like	4.88453	5.56136e-07	2.91907e-05
GB53244	unknown	4.8979	2.97038e-07	1.94465e-05
GB50701	pleckstrin homology domain-containing family M member 1	4.90084	1.70098e-08	2.49234e-06
GB46211	zinc finger protein 2 homolog	4.90892	1.40864e-05	0.000361199
GB55498	microphthalmia-associated transcription factor	4.95045	1.10272e-08	1.87576e-06
GB47214	unknown	5.00655	2.31205e-07	1.58093e-05
GB42448	double-stranded RNA-specific editase 1-like	5.03501	9.60742e-07	4.4791e-05
GB41005	unknown	5.04985	1.21587e-05	0.000328179
GB41507	unknown	5.08827	1.88228e-08	2.63262e-06
GB46054	nose resistant to fluoxetine protein 6-like	5.08962	1.69814e-06	7.06106e-05
GB49337	26S proteasome non-ATPase regulatory subunit 13	5.12369	2.06608e-08	2.76406e-06
GB54721	unknown	5.14935	1.41257e-06	6.12179e-05
GB51056	unknown	5.17908	8.33352e-08	8.73686e-06
GB46411	unknown	5.20737	0.000427008	0.00589195
GB48443	unknown	5.22616	3.74513e-07	2.13403e-05
GB46251	eukaryotic translation initiation factor 4E transporter	5.23954	4.82001e-08	5.49302e-06
GB46496	uncharacterized	5.35093	1.68722e-06	7.06106e-05
GB52328	protein patched	5.36502	1.15825e-08	1.87576e-06
GB49239	gamma-aminobutyric acid type B receptor subunit 2	5.36872	2.04027e-07	1.4268e-05
GB46071	ubiquilin-1	5.53782	7.13053e-10	2.19406e-07
GB40233	unknown	5.60801	8.07418e-06	0.000236612
GB55105	uncharacterized	5.62253	3.0147e-05	0.000677098
GB54000	unknown	5.73893	3.24904e-06	0.000113606
GB42672	short-chain dehydrogenase/reductase family 16C member 6	5.80571	2.41332e-09	6.18816e-07
GB47662	D-galactonate transporter	5.83739	3.18264e-11	1.9586e-08
GB43882	alpha-mannosidase 2	5.88862	2.25752e-12	3.4732e-09
GB47207	unknown	5.9807	1.3203e-07	1.12849e-05
GB41288	zinc finger protein 423-like	6.08747	1.71234e-07	1.28509e-05
GB47216	unknown	6.15991	3.80835e-08	4.64037e-06
GB40848	dentin sialophosphoprotein-like	6.79078	8.46723e-13	2.60537e-09
GB44220	titin homolog	6.92172	4.79143e-12	4.91441e-09
GB42785	spermatogenesis-defective protein 39 homolog	7.72389	1.27776e-10	6.5528e-08
GB53857	metabotropic glutamate receptor B(Glurb)	7.79241	9.54338e-09	1.72735e-06
GB52203	cuticular protein 13(CPR13)	8.6862	8.71885e-12	6.70697e-09
GB44079	menin	9.83687	1.68061e-06	7.06106e-05
