# Supplementary material for: Transcriptomic analysis of the honey bee (Apis mellifera) queen brain reveals that gene expression is affected by pesticide exposure during development
Source: PLoS One. 2023 Apr 27;18(4):e0284929. doi: 10.1371/journal.pone.0284929 (PMC10138211; doi:10.1371/journal.pone.0284929)
Supplement: S4 Table — The genes are ranked by their log2 fold change value (LFC). Genes are identified by their BeeBase identifer (Gene ID). The p-value is the indiviual value for each gene. FDR is the false discovery rate. (XLSX) [file pone.0284929.s004.xlsx]

## Sheet: S5 Table
Gene ID	Protein description	LFC	p-value	FDR
GB46164	unknown	-8.1584	4.33268e-17	2.22194e-14
GB41855	patched domain-containing protein 3	-7.52867	1.02575e-16	4.50891e-14
GB49752	uncharacterized	-7.00327	6.60766e-13	2.72646e-11
GB54646	unknown	-6.89611	3.47965e-16	1.06261e-13
GB49700	facilitated trehalose transporter Tret1-like	-6.62204	5.77819e-10	6.54967e-09
GB47241	unknown	-6.6167	1.22148e-12	4.37034e-11
GB50368	unknown	-6.53327	1.50692e-14	1.59889e-12
GB48064	28S ribosomal protein S15, mitochondrial	-6.50278	4.74673e-16	1.12351e-13
GB47623	uncharacterized	-6.33969	1.05524e-13	6.90846e-12
GB45473	unknown	-6.33198	9.52e-08	6.81234e-07
GB52008	protein unc-45 homolog B	-6.30921	3.31097e-12	9.31496e-11
GB50043	type I inositol 1,4,5-trisphosphate 5-phosphatase	-6.17921	4.58782e-14	4.03335e-12
GB53173	isoleucine--tRNA ligase, cytoplasmic	-6.16846	6.63806e-10	7.15289e-09
GB47808	DEP domain-containing protein 5	-6.15265	6.43093e-19	7.97626e-16
GB46372	unknown	-6.11808	1.08566e-08	8.94841e-08
GB46455	unknown	-6.0449	1.43698e-12	5.02454e-11
GB44646	zinc finger protein 184-like	-6.01046	5.83365e-11	8.79909e-10
GB53185	GPN-loop GTPase 3	-5.93822	2.96985e-12	8.70308e-11
GB49326	putative fatty acyl-CoA reductase CG8306-like	-5.9357	3.40252e-12	9.43204e-11
GB52052	venom carboxylesterase-6	-5.92874	8.75535e-11	1.289e-09
GB40271	aladin-like	-5.92603	6.82307e-12	1.48898e-10
GB54263	integrator complex subunit 6	-5.92333	2.80484e-13	1.46279e-11
GB54684	adiponectin receptor protein	-5.86464	1.17282e-10	1.64034e-09
GB41005	unknown	-5.86176	5.6972e-12	1.30823e-10
GB44250	jerky protein homolog-like	-5.84853	3.67451e-09	3.30599e-08
GB46300	sodium- and chloride-dependent GABA transporter ine	-5.82677	1.45385e-13	9.12956e-12
GB48684	neuroendocrine convertase 2	-5.82037	1.33102e-11	2.63315e-10
GB49701	biorientation of chromosomes in cell division protein 1-like 1	-5.80287	1.1769e-12	4.26038e-11
GB54110	uncharacterized	-5.78939	5.94975e-13	2.54269e-11
GB47075	uncharacterized	-5.784	5.03191e-13	2.3455e-11
GB52537	glycogen debranching enzyme	-5.78394	9.25524e-14	6.54786e-12
GB49934	dnaJ homolog subfamily C member 5	-5.70799	5.40778e-14	4.37888e-12
GB42872	G1/S-specific cyclin-E1	-5.70215	4.93684e-12	1.19611e-10
GB46263	T-complex protein 1 subunit zeta	-5.68515	3.26353e-11	5.40706e-10
GB45169	unknown	-5.67394	1.49411e-08	1.20036e-07
GB46523	transcriptional repressor CTCFL-like(	-5.66022	5.08085e-09	4.41632e-08
GB55105	uncharacterized	-5.65218	7.37868e-07	4.5048e-06
GB42674	histone-lysine N-methyltransferase E(z)	-5.64282	6.57105e-12	1.45628e-10
GB40425	uncharacterized	-5.60167	1.33498e-11	2.63315e-10
GB44945	unknown	-5.59335	1.08765e-08	8.94841e-08
GB50415	diacylglycerol kinase theta	-5.56728	7.77666e-19	7.97626e-16
GB54721	unknown	-5.54446	2.83935e-09	2.60796e-08
GB50699	protein SET	-5.54206	7.1842e-12	1.55675e-10
GB47876	hyperpolarization-activated ion channel(Amih)	-5.49794	1.14224e-08	9.37242e-08
GB42020	exocyst complex component 5	-5.49549	2.94404e-12	8.70308e-11
GB55904	calpain-D(	-5.45535	3.29794e-11	5.42661e-10
GB45826	arf-GAP with dual PH domain-containing protein 1-like	-5.42833	6.2684e-10	6.88853e-09
GB40304	ankyrin-3-like	-5.40609	3.82476e-11	6.16806e-10
GB43301	ras GTPase-activating protein-binding protein 2	-5.39639	3.74484e-12	9.93352e-11
GB43555	ubiquitin-like with PHD and ring finger domains 1(UHRF1)	-5.3871	4.42228e-12	1.10629e-10
GB50550	uncharacterized	-5.3808	5.68103e-13	2.46205e-11
GB54480	RISC-loading complex subunit TARBP2	-5.37685	2.01604e-12	6.26601e-11
GB48576	sushi, von Willebrand factor type A, EGF and pentraxin domain-containing protein 1-like	-5.35561	1.57033e-12	5.25208e-11
GB46047	cilia- and flagella-associated protein 70	-5.33458	5.01482e-14	4.17043e-12
GB42851	uncharacterized	-5.25436	8.26119e-12	1.75308e-10
GB44259	aryl hydrocarbon receptor nuclear translocator homolog	-5.25259	2.02778e-14	2.01273e-12
GB48169	hamartin	-5.25154	1.30055e-10	1.7707e-09
GB41388	glycerol-3-phosphate dehydrogenase(Gpdh)	-5.24357	4.16531e-12	1.06806e-10
GB46459	islet cell autoantigen 1	-5.2182	1.16343e-12	4.26038e-11
GB46430	protein FAM45A-like	-5.21484	5.28469e-16	1.1615e-13
GB52536	proteasome-associated protein ECM29 homolog	-5.19619	2.08685e-13	1.24866e-11
GB44123	probable protein S-acyltransferase 23	-5.17685	2.14236e-08	1.68164e-07
GB45400	innexin inx7(	-5.15118	6.33621e-08	4.68666e-07
GB53324	secretin receptor	-5.12019	1.1012e-07	7.8435e-07
GB43955	uncharacterized	-5.10995	4.535e-12	1.12363e-10
GB45679	polycomb protein Asx	-5.10689	4.33531e-11	6.82833e-10
GB42448	double-stranded RNA-specific editase 1-like	-5.08543	4.77169e-07	3.05249e-06
GB45446	bursicon subunit alpha(Burs)	-5.07444	1.54682e-08	1.23625e-07
GB41714	uncharacterized	-5.0511	6.54694e-09	5.53432e-08
GB51357	uncharacterized	-5.03723	1.26232e-14	1.48407e-12
GB51341	plexin domain-containing protein 2	-5.01161	1.16206e-10	1.63273e-09
GB46591	cuticular protein	-5.00001	9.47023e-12	1.98231e-10
GB49755	uncharacterized	-4.98775	3.79297e-10	4.45457e-09
GB50460	ras association domain-containing protein 2	-4.96984	2.23692e-12	6.74805e-11
GB40995	unknown	-4.95349	3.26848e-11	5.40706e-10
GB48643	STT3, subunit of the oligosaccharyltransferase complex, homolog B(STT3B)	-4.94978	1.55691e-12	5.25208e-11
GB53154	peptidyl-prolyl cis-trans isomerase cyp11	-4.94495	6.79236e-13	2.75001e-11
GB48443	unknown	-4.93932	7.34725e-07	4.50348e-06
GB44863	protein kinase 4-like	-4.93393	2.90565e-11	4.96705e-10
GB54957	anaphase-promoting complex subunit 7	-4.92725	2.57629e-14	2.33154e-12
GB44631	uroporphyrinogen-III synthase	-4.91414	1.98894e-11	3.68673e-10
GB47573	T-complex protein 1 subunit theta	-4.91033	5.97525e-10	6.66154e-09
GB55646	casein kinase I	-4.90213	3.6722e-13	1.88322e-11
GB51995	sodium-coupled monocarboxylate transporter 1-like	-4.88337	6.07151e-10	6.74441e-09
GB52593	unknown	-4.88199	6.33083e-10	6.93238e-09
GB44761	USP6 N-terminal-like protein	-4.87777	3.83417e-11	6.16806e-10
GB45413	GTPase-activating Rap/Ran-GAP domain-like protein 3	-4.85951	1.29246e-14	1.48407e-12
GB54893	uncharacterized	-4.85433	4.91916e-13	2.32866e-11
GB47232	ribosomal protein S6 kinase delta-1	-4.84592	4.86808e-11	7.52718e-10
GB43222	protein kinase C(Pkc)	-4.83594	1.2591e-05	6.17902e-05
GB46007	katanin p60 ATPase-containing subunit A-like 2	-4.82596	2.80406e-11	4.82017e-10
GB52716	NAD kinase-like	-4.82397	9.35865e-14	6.54786e-12
GB46206	origin recognition complex subunit 2	-4.8171	6.09476e-15	8.52436e-13
GB46013	mucin-1	-4.81628	3.84878e-11	6.16806e-10
GB47506	unknown	-4.81407	3.12912e-09	2.86557e-08
GB41146	synembryn	-4.79913	1.83587e-10	2.37351e-09
GB51112	AF4/FMR2 family member 4-like	-4.79505	5.80034e-10	6.54967e-09
GB47307	probable ATP-dependent DNA helicase DDX11	-4.79413	1.06146e-15	2.06791e-13
GB46761	protein PRRC1-A-like	-4.79057	5.83234e-10	6.54967e-09
GB52555	DNA N6-methyl adenine demethylase	-4.77555	8.77067e-08	6.32022e-07
GB47327	phospholipid phosphatase 3-like	-4.77286	5.42841e-12	1.28486e-10
GB45096	uncharacterized	-4.76674	9.80392e-12	2.03829e-10
GB49489	mannosyl-oligosaccharide glucosidase GCS1	-4.76168	6.93894e-14	5.47464e-12
GB53067	transmembrane and ubiquitin-like domain-containing protein 1	-4.73785	2.7956e-13	1.46279e-11
GB40414	protein SMG8	-4.73475	2.23191e-12	6.74805e-11
GB53909	putative U5 small nuclear ribonucleoprotein 200 kDa helicase	-4.72595	7.33183e-13	2.88817e-11
GB53339	vam6/Vps39-like protein	-4.7236	6.32142e-08	4.68666e-07
GB55358	unknown	-4.7168	5.03905e-08	3.79099e-07
GB43553	5'-AMP-activated protein kinase catalytic subunit alpha-2	-4.7069	1.30667e-11	2.61607e-10
GB51148	ring canal kelch homolog	-4.70553	2.11019e-13	1.24866e-11
GB51542	PH-interacting protein	-4.68724	1.15126e-12	4.26038e-11
GB45313	uncharacterized	-4.67869	6.57859e-12	1.45628e-10
GB53414	serine/threonine-protein kinase ICK	-4.67833	7.58456e-20	2.33377e-16
GB53328	DNA/RNA-binding protein KIN17	-4.66839	5.28211e-06	2.80225e-05
GB50156	ETS-like protein pointed	-4.65613	4.83224e-13	2.32325e-11
GB43439	UV radiation resistance-associated gene protein	-4.65459	4.58368e-12	1.12363e-10
GB47330	uncharacterized	-4.64696	1.64194e-11	3.09955e-10
GB46253	uncharacterized	-4.63725	1.22841e-11	2.50318e-10
GB52848	titin homolog	-4.63565	3.20275e-10	3.8952e-09
GB42427	uncharacterized	-4.63235	7.32263e-11	1.08326e-09
GB50742	unknown	-4.60102	1.46959e-11	2.83599e-10
GB47584	sorbin and SH3 domain-containing protein 1	-4.59992	3.32765e-12	9.31496e-11
GB53925	uncharacterized	-4.59767	9.51449e-09	7.86992e-08
GB43517	uncharacterized	-4.56906	6.45584e-12	1.45628e-10
GB46242	coronin-7	-4.56761	3.03388e-11	5.15759e-10
GB47235	protein UBASH3A homolog	-4.56526	4.24652e-13	2.07405e-11
GB45438	uncharacterized	-4.56014	1.28972e-10	1.76376e-09
GB46054	nose resistant to fluoxetine protein 6-like	-4.55769	2.56758e-06	1.44883e-05
GB43300	RNA-binding protein squid	-4.55554	1.66999e-10	2.22449e-09
GB40757	unknown	-4.55077	5.90256e-12	1.34535e-10
GB50969	RANBP2-like and GRIP domain-containing protein 5/6	-4.54582	1.59548e-12	5.27882e-11
GB44616	EF-hand domain-containing family member C2-like	-4.53247	2.78572e-07	1.84336e-06
GB47975	esterase FE4-like	-4.53112	3.33002e-12	9.31496e-11
GB50249	MYCBP-associated protein-like	-4.52849	5.82993e-10	6.54967e-09
GB55650	ryanodine receptor	-4.5205	2.72504e-09	2.51047e-08
GB42705	protein archease-like	-4.51969	2.66525e-11	4.7132e-10
GB53401	activating transcription factor 3	-4.51956	8.71859e-13	3.31199e-11
GB44588	baculoviral IAP repeat-containing protein 6	-4.51954	2.70723e-11	4.76008e-10
GB49432	vacuolar protein sorting-associated protein 13B	-4.51663	1.52351e-09	1.46954e-08
GB52907	attractin	-4.51337	3.32636e-07	2.15933e-06
GB44185	NF-kappa-B inhibitor cactus	-4.50032	1.09031e-10	1.5677e-09
GB44016	longitudinals lacking protein-like	-4.49499	1.5419e-12	5.25208e-11
GB40150	FoxP protein	-4.49329	1.14188e-10	1.62268e-09
GB47516	unknown	-4.49042	3.28167e-12	9.31496e-11
GB51013	brachyury protein	-4.48214	2.53354e-10	3.13081e-09
GB45932	uncharacterized	-4.4799	9.32397e-09	7.73311e-08
GB54921	unknown	-4.47619	2.70607e-18	2.08164e-15
GB51841	multiple inositol polyphosphate phosphatase 1-like	-4.46239	1.75574e-10	2.30873e-09
GB45361	transmembrane 9 superfamily member 2	-4.45869	2.45009e-13	1.34623e-11
GB50548	dynein heavy chain 2, axonemal	-4.44141	1.15421e-10	1.62914e-09
GB45976	golgin subfamily A member 1(LOC410659)	-4.43128	8.242e-12	1.75308e-10
GB43908	xanthine dehydrogenase/oxidase-like	-4.42229	5.18342e-13	2.3455e-11
GB40468	unknown	-4.41894	3.52688e-12	9.60373e-11
GB53447	unknown	-4.41735	3.23052e-11	5.40234e-10
GB41467	growth arrest-specific protein 2-like	-4.40234	5.17407e-13	2.3455e-11
GB45821	protein KIAA0100	-4.39849	2.19251e-09	2.05056e-08
GB42595	unknown	-4.39591	3.07379e-11	5.16833e-10
GB47422	microtubule-associated serine/threonine-protein kinase 3	-4.38039	5.33162e-13	2.35369e-11
GB52109	uncharacterized	-4.37488	4.91067e-14	4.17043e-12
GB42360	AT-rich interactive domain-containing protein 2	-4.37469	1.35925e-08	1.09487e-07
GB44804	uncharacterized	-4.36839	5.07035e-12	1.21887e-10
GB43833	midnolin-B	-4.35535	7.37676e-09	6.18482e-08
GB54593	adenylate cyclase type 8-like	-4.34673	1.54193e-06	9.02001e-06
GB48362	cAMP-dependent protein kinase catalytic subunit PRKX	-4.34009	1.3127e-12	4.64272e-11
GB46480	uncharacterized	-4.3398	4.59986e-10	5.34104e-09
GB46251	eukaryotic translation initiation factor 4E transporter	-4.33229	7.99391e-07	4.86112e-06
GB52629	potassium/sodium hyperpolarization-activated cyclic nucleotide-gated channel 2-like	-4.32667	1.45662e-12	5.03596e-11
GB44490	protein enabled	-4.31072	3.42582e-11	5.60705e-10
GB46614	protein-methionine sulfoxide oxidase Mical	-4.30695	3.8139e-13	1.8928e-11
GB46791	unknown	-4.29979	2.57146e-08	1.99305e-07
GB44166	unknown	-4.29698	1.78422e-10	2.32629e-09
GB55452	apolipophorin-III-like protein(A4)	-4.29607	3.5801e-10	4.26975e-09
GB49337	26S proteasome non-ATPase regulatory subunit 13	-4.26479	1.65307e-07	1.14561e-06
GB54401	elongation of very long chain fatty acids protein AAEL008004-like	-4.24911	3.78115e-13	1.8928e-11
GB43892	cytosolic 10-formyltetrahydrofolate dehydrogenase	-4.24898	1.64288e-08	1.29733e-07
GB42672	short-chain dehydrogenase/reductase family 16C member 6	-4.23828	1.80725e-07	1.22758e-06
GB47457	protein SON-like	-4.23769	2.12335e-10	2.70186e-09
GB53310	glutaminase kidney isoform, mitochondrial	-4.23648	4.66012e-09	4.08289e-08
GB45429	apoptotic chromatin condensation inducer in the nucleus	-4.23465	7.24264e-10	7.60601e-09
GB50892	uncharacterized	-4.22833	5.0069e-10	5.74859e-09
GB49239	gamma-aminobutyric acid type B receptor subunit 2	-4.22439	5.6699e-06	2.98227e-05
GB50535	dedicator of cytokinesis protein 1	-4.20192	7.39099e-13	2.88817e-11
GB41358	elongation factor 1-alpha F2(EF1a-F2)	-4.19225	3.5538e-08	2.70669e-07
GB42281	ethanolamine-phosphate cytidylyltransferase	-4.18945	6.64844e-10	7.15289e-09
GB45437	transcription factor Maf	-4.18867	6.35869e-10	6.93819e-09
GB45923	cytoplasmic dynein 1 intermediate chain	-4.18348	1.23749e-11	2.5051e-10
GB40933	unknown	-4.16972	3.77709e-10	4.45291e-09
GB45380	bolA-like protein 3	-4.16948	1.53637e-09	1.4732e-08
GB40837	alpha-tocopherol transfer protein-like	-4.15935	6.51159e-09	5.53351e-08
GB54000	unknown	-4.15313	6.56978e-08	4.83618e-07
GB44685	uncharacterized protein PF11_0213-like	-4.13992	2.7769e-08	2.14148e-07
GB53297	histidine triad nucleotide-binding protein 3-like	-4.13818	1.19262e-08	9.70816e-08
GB55486	histone lysine demethylase PHF8-like	-4.13738	9.45495e-10	9.64584e-09
GB49549	ubiquitin-conjugating enzyme E2 J1-like	-4.12591	2.08756e-11	3.82346e-10
GB51011	uncharacterized	-4.1231	5.50827e-09	4.77435e-08
GB50297	testis-specific serine/threonine-protein kinase 1	-4.10945	1.45808e-09	1.41978e-08
GB47631	DNA polymerase zeta catalytic subunit	-4.1086	1.12434e-11	2.30639e-10
GB47207	unknown	-4.10856	1.02525e-06	6.14952e-06
GB45823	pre-mRNA-processing-splicing factor 8	-4.10418	1.09649e-10	1.56925e-09
GB52316	kinectin	-4.10403	5.0281e-10	5.75147e-09
GB54811	carbohydrate sulfotransferase 4-like	-4.10263	6.80939e-12	1.48898e-10
GB54267	zinc finger protein 227-like	-4.09694	9.78881e-14	6.54786e-12
GB41000	unknown	-4.09642	1.47788e-06	8.71158e-06
GB40029	uncharacterized	-4.0914	2.74061e-11	4.79139e-10
GB53244	unknown	-4.08491	5.78143e-09	4.98304e-08
GB52428	unknown	-4.06511	5.67355e-11	8.59975e-10
GB44262	spectrin beta chain, non-erythrocytic 5	-4.06504	4.56591e-15	7.02465e-13
GB46071	ubiquilin-1	-4.05818	1.38615e-07	9.73789e-07
GB55202	yellow-e	-4.04768	4.32571e-12	1.091e-10
GB45952	X-linked retinitis pigmentosa GTPase regulator	-4.03691	1.33051e-08	1.07453e-07
GB49507	dynein heavy chain 8, axonemal	-4.03215	1.82553e-10	2.37011e-09
GB48772	uncharacterized	-4.02725	1.57865e-10	2.12118e-09
GB54103	biogenesis of lysosome-related organelles complex 1 subunit 6	-4.02391	1.26044e-15	2.2814e-13
GB45364	vasorin	-4.02128	3.2421e-09	2.95147e-08
GB41507	unknown	-4.01916	1.25006e-08	1.01489e-07
GB51056	unknown	-4.01484	1.7806e-07	1.21484e-06
GB54654	high mobility group protein I	-4.00062	2.17763e-13	1.26426e-11
GB48571	protein expanded-like	-3.99549	3.65492e-12	9.77931e-11
GB46583	inositol 1,4,5,-tris-phosphate receptor	-3.99538	7.01345e-10	7.44151e-09
GB53316	uncharacterized	-3.9903	6.18137e-10	6.84176e-09
GB54498	ADP-ribosylation factor-like protein 1	-3.98407	1.45807e-05	7.0653e-05
GB48344	G-protein coupled receptor moody	-3.96947	4.20309e-07	2.69435e-06
GB40691	chloride channel CLIC-like protein 1	-3.96589	1.30224e-14	1.48407e-12
GB51332	leucine-rich repeat-containing protein 40-like	-3.96258	4.05733e-09	3.62919e-08
GB41035	ubiquitin carboxyl-terminal hydrolase 31-like	-3.96001	9.60687e-08	6.85854e-07
GB54294	purine nucleoside phosphorylase	-3.95437	3.11504e-07	2.03936e-06
GB44483	PRKC apoptosis WT1 regulator protein-like	-3.94955	9.41922e-14	6.54786e-12
GB42677	autophagy-related protein 101	-3.94817	1.73412e-09	1.65198e-08
GB51002	fasciculation and elongation protein zeta-2	-3.94384	6.50731e-11	9.67294e-10
GB52346	chromodomain-helicase-DNA-binding protein 1	-3.93279	5.50042e-12	1.29197e-10
GB49794	uncharacterized	-3.90263	2.77648e-11	4.79957e-10
GB47214	unknown	-3.90249	2.91545e-07	1.92507e-06
GB43697	mediator of RNA polymerase II transcription subunit 16	-3.89912	2.05322e-09	1.93204e-08
GB48996	putative protein arginine N-methyltransferase 9	-3.89513	1.42174e-14	1.56239e-12
GB44849	unknown	-3.89121	2.75929e-11	4.79679e-10
GB53605	serine/threonine-protein kinase SIK3-like	-3.89037	2.37617e-11	4.25086e-10
GB51930	protein tipE	-3.887	4.14244e-09	3.67328e-08
GB51381	centromere-associated protein E	-3.88069	2.62251e-09	2.42326e-08
GB54998	bromodomain adjacent to zinc finger domain protein 2B	-3.86989	1.84563e-15	3.155e-13
GB52456	protein DENND6A	-3.85951	9.61835e-11	1.40737e-09
GB44518	tubulin-folding cofactor B	-3.85712	6.20591e-10	6.84429e-09
GB47271	adenylate cyclase type 9	-3.8471	3.05549e-12	8.86956e-11
GB42196	thrombospondin type-1 domain-containing protein 4-like	-3.84106	5.19343e-11	7.99009e-10
GB40238	oxygen-dependent coproporphyrinogen-III oxidase	-3.82379	1.52261e-13	9.37012e-12
GB46495	tetratricopeptide repeat protein 4	-3.81119	1.65839e-07	1.14622e-06
GB42602	uncharacterized	-3.80605	1.42098e-09	1.38804e-08
GB47496	uncharacterized F-box/LRR-repeat protein C02F5.7	-3.79947	1.38758e-09	1.36408e-08
GB41547	echinoderm microtubule-associated protein-like 2	-3.7968	1.40898e-10	1.90988e-09
GB54303	uncharacterized	-3.79437	4.18125e-08	3.16889e-07
GB45876	ribosomal protein S6 kinase beta-1-like	-3.78869	1.37077e-07	9.66705e-07
GB41873	uncharacterized	-3.78443	7.56964e-10	7.92237e-09
GB52636	cell growth regulator with RING finger domain protein 1-like	-3.78052	1.29716e-09	1.27928e-08
GB42836	unknown	-3.7798	7.5933e-14	5.7124e-12
GB42764	uncharacterized	-3.77599	9.38272e-08	6.72975e-07
GB50213	unknown	-3.77597	4.75017e-10	5.49484e-09
GB52591	probable basic-leucine zipper transcription factor Q	-3.76818	5.41976e-11	8.29682e-10
GB42819	unknown	-3.75908	1.89168e-12	6.00071e-11
GB46411	unknown	-3.7469	6.13269e-06	3.19835e-05
GB45107	peroxisome biogenesis factor 1	-3.74522	1.28703e-10	1.76376e-09
GB45905	thyroid receptor-interacting protein 11(LOC411348)	-3.74361	1.21137e-07	8.58847e-07
GB42501	transcription initiation factor TFIID subunit 4-like	-3.73415	1.24126e-10	1.72043e-09
GB46208	unknown	-3.72267	2.19802e-10	2.76054e-09
GB49998	M-phase inducer phosphatase 1-like	-3.71926	8.44406e-06	4.30172e-05
GB54774	armadillo segment polarity protein(arm)	-3.6984	4.30983e-12	1.091e-10
GB46212	putative uncharacterized protein DDB_G0282133	-3.67244	4.34954e-11	6.82833e-10
GB47238	UPF0396 protein CG6066	-3.67102	1.66735e-12	5.45791e-11
GB40722	unknown	-3.65979	2.44411e-10	3.04475e-09
GB46191	unknown	-3.6592	3.83992e-11	6.16806e-10
GB44960	actin-related protein 2/3 complex subunit 4	-3.64931	1.47416e-09	1.43092e-08
GB45101	kinesin 3B	-3.63957	5.67104e-12	1.30823e-10
GB49452	unknown	-3.62737	6.64359e-13	2.72646e-11
GB46739	TLD domain-containing protein 2	-3.61773	1.94587e-11	3.62875e-10
GB45389	E3 ubiquitin-protein ligase RNF123-like	-3.61359	2.17401e-10	2.74157e-09
GB41045	uncharacterized	-3.59388	8.2765e-07	5.0033e-06
GB51029	band 4.1-like protein 5	-3.59134	1.82321e-05	8.69772e-05
GB54095	unknown	-3.57966	4.14776e-12	1.06806e-10
GB55943	protein FAM114A2	-3.57801	4.65585e-11	7.27211e-10
GB46246	regulatory protein MIG1-like	-3.57225	1.14436e-10	1.62268e-09
GB54341	RNA-binding protein 33-like	-3.57203	4.28486e-09	3.7778e-08
GB43953	protein cycle	-3.56864	6.60355e-07	4.09518e-06
GB47219	unknown	-3.55722	9.2634e-10	9.50117e-09
GB47477	peroxisomal biogenesis factor 6	-3.55352	2.56627e-14	2.33154e-12
GB43805	membrane metallo-endopeptidase-like 1	-3.55171	3.4878e-08	2.66302e-07
GB41288	zinc finger protein 423-like	-3.54859	0.000163156	0.00065797
GB42352	elongation factor-like GTPase 1	-3.54845	7.85794e-09	6.53483e-08
GB45474	potassium channel subfamily T member 2	-3.54821	3.59472e-15	5.82155e-13
GB46039	tubulin alpha-1 chain-like	-3.54117	1.28469e-09	1.27106e-08
GB46569	dnaJ homolog subfamily A member 1	-3.53699	0.000123879	0.000512332
GB47615	uncharacterized	-3.53375	1.0813e-09	1.09088e-08
GB40140	piezo-type mechanosensitive ion channel component	-3.53066	1.30931e-11	2.61607e-10
GB44092	no mechanoreceptor potential C	-3.52497	6.27114e-07	3.92201e-06
GB50274	transitional endoplasmic reticulum ATPase TER94	-3.51869	1.31714e-13	8.44342e-12
GB41730	unknown	-3.51823	2.51567e-06	1.43023e-05
GB44536	uncharacterized	-3.51569	5.93011e-07	3.73638e-06
GB41852	A-kinase anchor protein 9	-3.51261	2.75156e-10	3.37312e-09
GB55274	rhophilin-2	-3.50871	3.45418e-12	9.48973e-11
GB42075	UPF0676 protein C1494.01-like	-3.50408	2.05348e-05	9.73586e-05
GB43564	uncharacterized	-3.49605	7.61213e-10	7.92502e-09
GB51427	probable serine/threonine-protein kinase DDB_G0283337	-3.49596	1.84226e-09	1.74958e-08
GB52825	Bardet-Biedl syndrome 7 protein homolog	-3.49524	6.62456e-07	4.09518e-06
GB50937	odorant binding protein 11(Obp11)	-3.49358	9.70879e-14	6.54786e-12
GB44777	uncharacterized	-3.4859	1.65178e-14	1.69418e-12
GB41677	adenosine kinase 1	-3.47827	5.56712e-10	6.34446e-09
__ambiguous		-3.47202	5.3545e-13	2.35369e-11
GB53856	unknown	-3.46359	4.36758e-06	2.36187e-05
GB43375	ephrin-B1-like	-3.46168	2.23341e-10	2.79358e-09
GB43266	C-terminal-binding protein	-3.44428	8.08587e-12	1.73988e-10
GB53064	uncharacterized	-3.44276	1.28086e-10	1.76376e-09
GB53566	dihydrolipoyllysine-residue acetyltransferase component of pyruvate dehydrogenase complex, mitochondrial-like	-3.43146	5.8841e-10	6.58378e-09
GB44237	ras-like protein 3	-3.43006	2.45204e-14	2.33154e-12
GB55513	beta-1,3-galactosyltransferase	-3.3997	7.16658e-10	7.55191e-09
GB43945	nuclear pore complex protein Nup153	-3.37879	4.08124e-16	1.06261e-13
GB52998	radial spoke head protein 9 homolog	-3.36631	3.32015e-09	3.0136e-08
GB49909	protein argonaute-3	-3.35327	1.7038e-10	2.25974e-09
GB47443	mesoderm induction early response protein 1	-3.3518	1.49376e-07	1.03989e-06
GB42822	chitooligosaccharidolytic beta-N-acetylglucosaminidase	-3.35158	4.91297e-08	3.7052e-07
GB53315	uncharacterized	-3.34762	3.02547e-07	1.98918e-06
GB42664	probable ATP-dependent RNA helicase DDX43	-3.32783	7.84727e-13	3.01826e-11
GB50756	L-galactose dehydrogenase-like	-3.32763	2.12092e-10	2.70186e-09
GB51707	activating signal cointegrator 1 complex subunit 1	-3.31472	3.16863e-09	2.89314e-08
GB55059	voltage-dependent T-type calcium channel subunit alpha-1G	-3.30939	2.34144e-07	1.56963e-06
GB55288	macro domain-containing protein CT2219-like	-3.30747	3.24906e-10	3.93596e-09
GB44909	integral membrane protein GPR155	-3.30572	5.21829e-15	7.64603e-13
GB43705	facilitated trehalose transporter Tret1-like	-3.30485	1.16431e-06	6.91616e-06
GB46705	muscle M-line assembly protein unc-89	-3.3019	6.03585e-09	5.1878e-08
GB50164	serine protease snake	-3.29854	2.71429e-05	0.000125971
GB46743	S-methyl-5'-thioadenosine phosphorylase-like	-3.29745	3.60623e-09	3.26364e-08
GB46467	uncharacterized	-3.27987	1.72085e-06	9.99066e-06
GB44533	putative cysteine proteinase CG12163	-3.27482	1.40664e-07	9.83689e-07
GB48158	uncharacterized	-3.25477	1.55213e-08	1.23728e-07
GB43887	unknown	-3.25454	7.22207e-08	5.26595e-07
GB41038	sodium/potassium-transporting ATPase subunit alpha-B-like	-3.25198	6.83768e-06	3.52421e-05
GB51033	E3 ubiquitin-protein ligase parkin	-3.25121	4.96798e-10	5.72527e-09
GB48706	uncharacterized	-3.25111	3.27415e-06	1.80872e-05
GB45184	2-hydroxyacyl-CoA lyase 1-like	-3.2474	3.59835e-10	4.27495e-09
GB50701	pleckstrin homology domain-containing family M member 1	-3.24534	2.2522e-07	1.51311e-06
GB46248	sorting nexin lst-4	-3.2433	2.52306e-13	1.36201e-11
GB51055	serine/arginine repetitive matrix protein 1	-3.24171	2.46626e-10	3.05995e-09
GB46496	uncharacterized	-3.24051	0.000208575	0.000820696
GB54953	sterol regulatory element-binding protein 1	-3.23755	2.17454e-09	2.03996e-08
GB54668	MAP kinase-activating death domain protein	-3.23086	0.000100062	0.000421767
GB55704	nuclear pore complex protein Nup88	-3.22963	6.80759e-10	7.27325e-09
GB55294	unknown	-3.22883	2.09405e-12	6.44339e-11
GB54502	slit homolog 1 protein-like	-3.22837	8.32514e-10	8.62507e-09
GB42683	histone-lysine N-methyltransferase NSD2-like	-3.21926	5.7384e-09	4.95985e-08
GB41659	endothelin-converting enzyme 1	-3.21786	2.07745e-10	2.67461e-09
GB50837	uncharacterized	-3.21513	9.9923e-06	4.9994e-05
GB40233	unknown	-3.20842	0.00170637	0.00568235
GB42892	uncharacterized	-3.20348	2.15528e-10	2.72913e-09
GB48026	zinc finger protein 36, C3H1 type-like 3	-3.18503	8.60891e-08	6.21822e-07
GB50033	unknown	-3.16682	7.73497e-09	6.45e-08
GB42351	very-long-chain 3-oxoacyl-CoA reductase-like	-3.1552	7.61158e-14	5.7124e-12
GB45348	unknown	-3.15491	1.71673e-12	5.50247e-11
GB40134	tensin-1	-3.15307	1.91816e-06	1.11152e-05
GB43122	probable RNA-binding protein 19	-3.15225	5.08211e-06	2.71016e-05
GB44906	ubiquitin conjugation factor E4 B	-3.15065	6.528e-09	5.53351e-08
GB51348	rootletin	-3.14883	2.24281e-05	0.000105683
GB55305	unknown	-3.14302	1.29901e-08	1.05186e-07
GB45373	mediator of RNA polymerase II transcription subunit 12(	-3.13728	4.12425e-12	1.06806e-10
GB53206	uncharacterized	-3.1344	6.62079e-10	7.15289e-09
GB45882	protein scabrous	-3.12732	5.21729e-06	2.77264e-05
GB51360	integrator complex subunit 1	-3.11506	1.18104e-09	1.18233e-08
GB54530	dedicator of cytokinesis protein 7	-3.08477	7.41519e-13	2.88817e-11
GB42814	calcium-transporting ATPase type 2C member 1	-3.06389	1.69353e-12	5.48527e-11
GB53979	SEC23-interacting protein-like(	-3.06328	2.39235e-05	0.000112044
GB40118	glutamate decarboxylase	-3.05857	2.391e-13	1.34623e-11
GB42190	protein arginine N-methyltransferase 5	-3.05607	2.3488e-09	2.18346e-08
GB51207	putative mediator of RNA polymerase II transcription subunit 26	-3.04862	3.42933e-06	1.88429e-05
GB53036	serine/threonine-protein kinase Warts	-3.04571	5.87436e-11	8.81727e-10
GB43304	cadherin-87A	-3.02164	2.00618e-09	1.89357e-08
GB41982	polycomb protein Scm	-3.02113	1.4192e-05	6.89869e-05
GB40217	DNA replication licensing factor Mcm6	-3.01724	1.68171e-11	3.15526e-10
GB54590	polyadenylate-binding protein 1	-3.01669	3.72431e-10	4.40758e-09
GB41773	flocculation protein FLO11-like	-3.00454	1.30881e-05	6.41273e-05
GB51155	uncharacterized	-2.98508	1.14968e-08	9.40842e-08
GB45345	zinc finger MYND domain-containing protein 11	-2.98244	1.58239e-09	1.51212e-08
GB42422	ADP/ATP translocase(Ant)	-2.98042	2.00551e-12	6.26601e-11
GB52500	rRNA 2'-O-methyltransferase fibrillarin	-2.98009	1.57635e-10	2.12118e-09
GB50425	maternal gene required for meiosis(mamo)	-2.97844	6.88857e-10	7.3343e-09
GB40151	secretory carrier-associated membrane protein 5B	-2.96676	4.31955e-06	2.34001e-05
GB44634	dual specificity protein phosphatase 10	-2.9593	3.80122e-12	9.99688e-11
GB47475	protein lethal(2)essential for life-like	-2.94605	9.72864e-11	1.41203e-09
GB54127	potassium voltage-gated channel subfamily H member 6	-2.9457	3.41227e-10	4.10139e-09
GB40061	basement membrane-specific heparan sulfate proteoglycan core protein-like	-2.94358	6.72964e-07	4.14972e-06
GB55508	RNA exonuclease 1 homolog	-2.93214	3.97541e-11	6.338e-10
GB45378	cartilage oligomeric matrix protein	-2.92871	2.06425e-08	1.62447e-07
GB46285	unknown	-2.92849	4.01622e-06	2.19112e-05
GB47216	unknown	-2.92581	3.00606e-06	1.6666e-05
GB40007	nesprin-1	-2.92368	4.60664e-08	3.48271e-07
GB41821	calcium-binding mitochondrial carrier protein Aralar1	-2.91219	1.51354e-06	8.88965e-06
GB54288	nucleoprotein TPR	-2.90778	1.53688e-09	1.4732e-08
GB48776	coiled-coil domain-containing protein 6	-2.89773	6.94962e-08	5.10222e-07
GB43302	SPARC	-2.8973	1.94922e-16	7.49717e-14
GB52595	zinc finger and BTB domain-containing protein 20	-2.89716	1.19243e-09	1.18742e-08
GB43459	histone-lysine N-methyltransferase trithorax	-2.89542	9.04601e-13	3.39446e-11
GB42373	dynein heavy chain 7, axonemal-like	-2.89037	9.65079e-11	1.40737e-09
GB43629	NADH dehydrogenase [ubiquinone] 1 beta subcomplex subunit 10	-2.87468	1.22551e-09	1.21642e-08
GB41034	facilitated trehalose transporter Tret1-like	-2.86736	2.51929e-06	1.43023e-05
GB54230	uncharacterized	-2.8615	2.86551e-06	1.60312e-05
GB52205	protein PFC0760c-like	-2.85581	4.08866e-10	4.76546e-09
GB44735	UDP-glucuronosyltransferase 2B19-like	-2.85412	1.42086e-09	1.38804e-08
GB43179	unknown	-2.85186	1.07528e-15	2.06791e-13
GB47662	D-galactonate transporter	-2.85154	9.18271e-06	4.64724e-05
GB55431	ubiquitin-conjugating enzyme E2 R2	-2.84189	1.85621e-05	8.84141e-05
GB43077	uncharacterized	-2.83954	1.63679e-11	3.09955e-10
GB43276	aminopeptidase N	-2.83411	7.04775e-10	7.45221e-09
GB40625	synapsin	-2.83087	3.31886e-06	1.83013e-05
GB50743	phospholipase D2	-2.82769	4.01455e-07	2.58426e-06
GB51050	nucleolin 1	-2.82293	1.5102e-09	1.46128e-08
GB55098	progestin and adipoQ receptor family member 4	-2.82169	4.23596e-11	6.71858e-10
GB44759	nuclear pore complex protein Nup155	-2.81874	3.05358e-11	5.16256e-10
GB40823	vitellogenin receptor	-2.81083	1.0286e-10	1.48591e-09
GB50652	T-complex protein 1 subunit epsilon	-2.80668	1.37293e-07	9.66705e-07
GB41052	unknown	-2.80435	1.40101e-07	9.81981e-07
GB55144	dynein heavy chain 6, axonemal-like	-2.79179	1.43239e-17	8.81492e-15
GB46070	protein SMG5	-2.78301	1.51387e-06	8.88965e-06
GB55888	kinesin 3A	-2.77693	3.44231e-07	2.22521e-06
GB54753	enolase	-2.77494	2.99171e-08	2.28992e-07
GB45678	protein ABHD4	-2.77076	6.19108e-06	3.22334e-05
GB46211	zinc finger protein 2 homolog	-2.76555	0.0028063	0.00879326
GB51104	filamin-A	-2.75745	9.46715e-10	9.64584e-09
GB45375	presenilins-associated rhomboid-like protein, mitochondrial	-2.75152	1.99781e-09	1.89147e-08
GB53320	dynein heavy chain 10, axonemal	-2.74096	2.34824e-07	1.57077e-06
GB49985	disintegrin and metalloproteinase domain-containing protein 10	-2.73035	2.19006e-08	1.71471e-07
GB54938	ATPase WRNIP1-like	-2.72391	3.63243e-09	3.27771e-08
GB51016	unknown	-2.7237	1.14996e-05	5.67967e-05
GB46503	DNA-directed RNA polymerases I, II, and III subunit RPABC5	-2.71638	2.87337e-08	2.21034e-07
GB47470	cadherin-related tumor suppressor	-2.71581	7.53043e-09	6.29651e-08
GB42508	myosin 9	-2.70969	2.22136e-07	1.49893e-06
GB43814	potassium channel subfamily K member 18-like	-2.70098	1.21967e-06	7.23105e-06
GB42945	U3 small nucleolar RNA-associated protein 4 homolog	-2.68909	7.25171e-05	0.000314275
GB43638	protein enhancer of sevenless 2B	-2.68603	2.92054e-08	2.24102e-07
GB42220	electroneutral sodium bicarbonate exchanger 1	-2.68563	7.49129e-08	5.43649e-07
GB45408	uncharacterized	-2.66535	5.62891e-08	4.20392e-07
GB49490	actin-related protein 1	-2.66414	4.01068e-09	3.59792e-08
GB45235	uncharacterized	-2.65734	1.73591e-10	2.29245e-09
GB44515	katanin p60 ATPase-containing subunit A-like 1	-2.64785	1.69156e-05	8.10738e-05
GB53122	glutamate receptor ionotropic, kainate 2	-2.6383	1.57628e-08	1.25328e-07
GB53080	alpha-2-macroglobulin receptor-associated protein	-2.63529	6.93552e-09	5.83245e-08
GB50232	alpha-1,6-mannosyl-glycoprotein 2-beta-N-acetylglucosaminyltransferase	-2.63477	7.62368e-10	7.92502e-09
GB48007	RING finger protein nhl-1	-2.62845	9.63316e-06	4.84334e-05
GB47838	mucin-5AC	-2.60639	2.89462e-06	1.61133e-05
GB52642	uncharacterized	-2.58711	6.88549e-06	3.54292e-05
GB46594	striatin-interacting protein 1	-2.56996	2.15554e-05	0.000101727
GB52540	unknown	-2.56815	5.47907e-08	4.10197e-07
GB44305	rho-associated protein kinase 2-like	-2.56556	2.37281e-11	4.25086e-10
GB49505	rho-related BTB domain-containing protein 1	-2.56549	5.07119e-09	4.41632e-08
GB42356	arginine-glutamic acid dipeptide repeats protein	-2.56404	1.03011e-09	1.04265e-08
GB52306	dnaJ homolog subfamily C member 13	-2.55718	8.17768e-07	4.96306e-06
GB48565	unknown	-2.54989	0.000364968	0.00138472
GB52985	ankyrin repeat domain-containing protein 17	-2.54952	2.54238e-05	0.000118529
GB46019	la-related protein 1B	-2.54804	0.000778111	0.00280029
GB50511	DNA mismatch repair protein Mlh1	-2.53648	1.55152e-05	7.4828e-05
GB50970	3-ketoacyl-CoA thiolase, mitochondrial	-2.52911	3.58046e-12	9.66409e-11
GB47628	uncharacterized	-2.5281	5.6497e-11	8.59975e-10
GB51629	RNA polymerase II subunit A C-terminal domain phosphatase	-2.5197	1.17714e-05	5.80459e-05
GB53503	unknown	-2.51477	2.5107e-09	2.32693e-08
GB48403	DNA (cytosine-5)-methyltransferase PliMCI	-2.50512	5.16775e-06	2.75106e-05
GB51337	dedicator of cytokinesis protein 3	-2.50213	2.34234e-11	4.23964e-10
GB40916	mmunoglobulin-like and fibronectin type III domain containing 14	-2.48508	2.56043e-06	1.44824e-05
GB50013	proclotting enzyme	-2.485	6.38397e-08	4.71066e-07
GB54809	cell wall protein IFF6	-2.48464	7.44485e-08	5.41556e-07
GB43622	endoplasmic reticulum mannosyl-oligosaccharide 1,2-alpha-mannosidase	-2.48277	2.12496e-10	2.70186e-09
GB50885	uncharacterized	-2.4816	1.3641e-11	2.67346e-10
GB41745	serine/threonine-protein kinase atr-like	-2.47915	6.93752e-09	5.83245e-08
GB54143	uncharacterized	-2.47868	2.56893e-10	3.16184e-09
GB54425	cullin-associated NEDD8-dissociated protein 1	-2.4726	3.17682e-07	2.07099e-06
GB42685	beta-1,3-glucan recognition protein 1(B-gluc1)	-2.47055	6.64557e-13	2.72646e-11
GB53243	probable phosphorylase b kinase regulatory subunit beta	-2.44697	4.16549e-09	3.6831e-08
GB50405	uncharacterized	-2.4444	2.2358e-07	1.50537e-06
GB45284	valine--tRNA ligase	-2.42453	4.13863e-09	3.67328e-08
GB47306	sulfhydryl oxidase 1-like	-2.4008	1.02726e-14	1.31703e-12
GB40769	farnesol dehydrogenase-like	-2.39067	6.77913e-06	3.4999e-05
GB45417	CD109 antigen	-2.38213	9.26608e-08	6.66162e-07
GB40730	odorant receptor 2(Or2)	-2.3677	4.60114e-12	1.12363e-10
GB54139	mucin-2-like(	-2.36506	6.55788e-07	4.08473e-06
GB47630	palmitoyltransferase ZDHHC15	-2.35804	2.73122e-07	1.81511e-06
GB52708	zinc finger protein castor homolog 1-like	-2.32954	8.73147e-07	5.25768e-06
GB52105	uncharacterized	-2.32002	0.0109866	0.028993
GB50993	DNA-directed RNA polymerase III subunit RPC4	-2.3192	5.55137e-12	1.29406e-10
GB54533	protein unc-13 homolog D	-2.31636	2.29723e-05	0.000107917
GB43186	symplekin	-2.31225	1.08873e-09	1.09478e-08
GB54780	protein brunelleschi	-2.31054	1.68891e-07	1.16087e-06
GB43882	alpha-mannosidase 2	-2.3098	3.73645e-05	0.000170327
GB44426	alcohol dehydrogenase [NADP(+)]-like	-2.30848	7.16827e-08	5.23914e-07
GB52597	trypsin-7	-2.30357	2.67904e-08	2.07121e-07
GB54503	thioredoxin domain-containing protein	-2.29943	5.26391e-12	1.25558e-10
GB50038	dynactin subunit 1	-2.29346	6.09028e-08	4.53748e-07
GB50021	exonuclease 3'-5' domain-containing protein 2	-2.28985	2.48229e-11	4.41503e-10
GB47269	structural maintenance of chromosomes protein 2	-2.28647	6.20877e-11	9.27397e-10
__alignment_not_unique		-2.27489	3.5062e-10	4.19789e-09
GB40010	titin-like	-2.26766	4.18408e-06	2.27866e-05
GB41651	glutamate dehydrogenase, mitochondrial	-2.26761	1.53087e-06	8.97233e-06
GB54805	sterol regulatory element-binding protein cleavage-activating protein	-2.26741	2.09232e-07	1.41496e-06
GB46682	heat shock factor 2-binding protein-like	-2.26571	3.864e-08	2.93569e-07
GB53298	uncharacterized	-2.25999	5.28209e-07	3.35805e-06
GB42374	dmX-like protein 2	-2.25436	8.00277e-06	4.09045e-05
GB51603	peptidyl-alpha-hydroxyglycine alpha-amidating lyase 1-like	-2.24229	5.81322e-05	0.000256265
GB48422	trimethylguanosine synthase	-2.24045	3.38178e-10	4.08068e-09
GB44534	spastin	-2.23704	7.53504e-05	0.000325636
GB52469	epidermal growth factor receptor kinase substrate 8-like	-2.22213	9.24048e-06	4.66879e-05
GB52743	encore(enc)	-2.21339	2.54169e-08	1.97494e-07
GB48048	uncharacterized protein F13E9.13, mitochondrial	-2.2126	1.74937e-07	1.19884e-06
GB45641	unknown	-2.19736	2.92974e-16	1.00165e-13
GB54136	uncharacterized	-2.19492	6.21291e-08	4.61766e-07
GB54281	cAMP-dependent protein kinase type II regulatory subunit	-2.19241	1.53767e-07	1.06804e-06
GB43743	transmembrane protein 94	-2.18086	6.78042e-10	7.26946e-09
GB42649	putative deoxyribonuclease TATDN1	-2.16578	1.51384e-11	2.89323e-10
GB44523	NACHT domain- and WD repeat-containing protein 1	-2.16484	1.00168e-05	5.00351e-05
GB51222	unknown	-2.14339	0.000144834	0.00058949
GB50105	glycerol-3-phosphate acyltransferase 1, mitochondrial	-2.12869	0.000126446	0.000521545
GB50193	casein kinase I	-2.12533	1.47468e-11	2.83599e-10
GB48937	facilitated trehalose transporter Tret1-like	-2.10591	3.09475e-06	1.71269e-05
GB44899	trithorax group protein osa	-2.10173	5.5332e-06	2.92035e-05
GB48840	polypyrimidine tract-binding protein 1(	-2.08739	2.53843e-05	0.000118524
GB41367	D-aspartate oxidase	-2.08145	1.02411e-11	2.11489e-10
GB47212	unknown	-2.07237	9.08674e-12	1.91506e-10
GB41779	unknown	-2.0616	6.64196e-06	3.44062e-05
GB44595	endoribonuclease Dicer-1(Dcr-1)	-2.05472	9.51085e-06	4.78967e-05
GB52948	glycosyltransferase-like protein LARGE1	-2.0482	6.49262e-10	7.0593e-09
GB50880	uncharacterized	-2.04415	1.15495e-06	6.87383e-06
GB42812	unknown	-2.04029	2.53121e-06	1.43435e-05
GB47226	uncharacterized	-2.0335	5.4293e-05	0.000241416
GB49601	protein bark beetle(	-2.01994	3.83406e-06	2.09918e-05
GB44689	E3 ubiquitin-protein ligase synoviolin A	-2.01857	0.000340608	0.00129709
GB47236	putative uncharacterized protein DDB_G0277255	-2.00527	4.63701e-06	2.50317e-05
GB43438	WD repeat-containing protein 89	-1.98935	6.99744e-07	4.29763e-06
GB54376	solute carrier family 2, facilitated glucose transporter member 1-like	-1.98705	4.47702e-05	0.000201695
GB44538	protein FAN-like	-1.97635	0.000137636	0.000562425
GB40848	dentin sialophosphoprotein-like	-1.9761	4.1005e-05	0.000185821
GB44679	metastasis-associated protein MTA3	-1.96572	1.44246e-05	7.00072e-05
GB55263	putative fatty acyl-CoA reductase CG5065	-1.95826	1.36287e-05	6.65642e-05
GB52153	U3 small nucleolar RNA-associated protein 15 homolog	-1.95262	2.14301e-11	3.90179e-10
GB43211	carbohydrate sulfotransferase 9-like	-1.94043	1.54639e-06	9.02895e-06
GB46736	probable ubiquitin carboxyl-terminal hydrolase FAF-X	-1.92073	4.08179e-09	3.64049e-08
GB42271	unknown	-1.91829	1.11397e-05	5.51074e-05
GB54244	drebrin-like protein	-1.91629	0.00353888	0.010792
GB42297	heat shock protein cognate 5(Hsc70-5)	-1.91524	0.000988987	0.00344634
GB41850	hemocytin	-1.91282	9.06743e-10	9.33127e-09
GB44939	excitatory amino acid transporter 1-like	-1.9093	2.47205e-06	1.40861e-05
GB54884	uncharacterized	-1.90733	0.00153971	0.00516652
GB45266	restin homolog	-1.90644	4.01144e-10	4.69323e-09
GB48919	trithorax group protein osa	-1.90316	4.74155e-06	2.55065e-05
GB52916	phosphatidylinositide phosphatase SAC2	-1.88938	3.61257e-07	2.33037e-06
GB49485	probable proline--tRNA ligase, mitochondrial	-1.88717	1.78197e-10	2.32629e-09
GB53373	leucine-rich repeat-containing protein 58	-1.88444	1.28407e-07	9.08294e-07
GB50295	uncharacterized	-1.87625	4.78859e-11	7.44167e-10
GB55250	U1 small nuclear ribonucleoprotein 70 kDa	-1.87151	0.000121463	0.000503015
GB40459	peroxisome assembly protein 12	-1.87012	3.42386e-07	2.21794e-06
GB42854	uncharacterized	-1.86878	1.53016e-08	1.22612e-07
GB50187	unknown	-1.86418	9.36588e-05	0.000399153
GB45318	uncharacterized	-1.86275	9.36401e-06	4.72345e-05
GB47841	dnaJ homolog dnj-5	-1.8601	2.4658e-06	1.40765e-05
GB44131	ubiquitin-conjugating enzyme E2 C	-1.84342	1.03912e-06	6.22059e-06
GB49297	protein eyes shut	-1.83602	2.5531e-12	7.62707e-11
GB55375	uncharacterized	-1.83381	1.98158e-05	9.40946e-05
GB46564	microtubule-associated protein futsch	-1.83276	2.07148e-05	9.80605e-05
GB45140	unctophilin-1-like	-1.82468	1.6614e-07	1.14622e-06
GB42359	dynein heavy chain 1, axonemal	-1.82146	3.06821e-07	2.01298e-06
GB51344	WD repeat and FYVE domain-containing protein 3	-1.82003	1.89188e-05	8.99741e-05
GB43874	5'-3' exoribonuclease 1	-1.81886	1.32731e-05	6.49306e-05
GB50031	metal transporter CNNM4	-1.81437	0.000181715	0.000725211
GB43625	rRNA methyltransferase 3, mitochondrial	-1.81405	1.99801e-06	1.15345e-05
GB42466	tetraspanin-5	-1.81398	3.05329e-05	0.000140643
GB53852	paired amphipathic helix protein Sin3a(	-1.80309	0.000474318	0.00176891
GB45142	RB1-inducible coiled-coil protein 1	-1.80044	2.77141e-07	1.83785e-06
GB46035	eukaryotic translation initiation factor 4 gamma 2	-1.79826	1.18068e-10	1.64387e-09
GB41910	unknown	-1.79787	0.000144339	0.000588252
GB51160	ralBP1-associated Eps domain-containing protein 1	-1.79282	8.33837e-07	5.03082e-06
GB46539	protein vav	-1.79226	4.88721e-05	0.000218893
GB55529	PRA1 family protein 3	-1.78941	9.94173e-05	0.00042136
GB52845	unknown	-1.78118	0.000107125	0.00044908
GB46426	uncharacterized	-1.77838	5.52558e-06	2.92035e-05
GB42865	solute carrier organic anion transporter family member 3A1	-1.77741	0.0133436	0.0341582
GB53381	cytochrome c oxidase assembly protein COX11, mitochondrial	-1.76954	1.08331e-06	6.4725e-06
GB44147	60S ribosomal protein L15	-1.76873	9.77375e-15	1.30756e-12
GB52590	fatty acid synthase-like	-1.76294	4.24845e-06	2.30555e-05
GB45133	zinc finger protein 341-like	-1.75658	0.000590053	0.00216142
GB54885	transcriptional activator cubitus interruptus	-1.75182	1.70027e-06	9.88988e-06
GB47391	nuclear pore complex protein Nup107	-1.7457	1.64433e-08	1.29733e-07
GB44220	titin homolog	-1.74503	0.0056214	0.0160753
GB43876	fork head domain transcription factor slp1-like	-1.73824	0.00151605	0.00509825
GB43552	leucine-rich repeat-containing protein 15-like	-1.7348	0.000605366	0.00221488
GB41645	tyrosine-protein phosphatase Lar	-1.73419	2.97356e-07	1.95924e-06
GB41520	protein groucho-1-like	-1.73382	0.000456788	0.00170782
GB55350	protein Fe65 homolog	-1.73171	8.00168e-06	4.09045e-05
GB52997	lysosomal-trafficking regulator	-1.72061	5.05092e-07	3.22442e-06
GB44121	sodium- and chloride-dependent transporter XTRP3	-1.71206	7.50082e-06	3.84667e-05
GB42024	translation initiation factor 2(IF-2mt)	-1.68955	0.000474852	0.00176891
GB44444	3'(2'),5'-bisphosphate nucleotidase 1	-1.68792	5.66837e-06	2.98227e-05
GB41182	proton-associated sugar transporter A	-1.68517	6.58461e-06	3.41667e-05
GB50459	WD repeat-containing protein 36	-1.68159	5.37814e-06	2.84828e-05
GB44469	protein rolling stone-like	-1.65327	2.32976e-08	1.81485e-07
GB43870	basement membrane-specific heparan sulfate proteoglycan core protein	-1.64973	0.000878807	0.00312611
GB49859	PAB-dependent poly(A)-specific ribonuclease subunit PAN2	-1.64911	0.0016117	0.00539045
GB46450	CAS1 domain-containing protein 1	-1.64699	1.0198e-09	1.03562e-08
GB48229	unknown	-1.58512	0.000991977	0.00345284
GB47649	mediator of RNA polymerase II transcription subunit 7	-1.57175	0.000184314	0.00073368
GB54783	acetyl-coenzyme A transporter 1(	-1.56976	8.85826e-06	4.50526e-05
GB51745	alsin	-1.56617	0.00421877	0.0124819
GB47815	haloacid dehalogenase-like hydrolase domain-containing protein 2	-1.56435	0.000318284	0.00121509
GB40498	low-density lipoprotein receptor-related protein 2	-1.54975	0.000111924	0.000467288
GB45986	scavenger receptor class B member 1	-1.54925	1.63018e-05	7.83761e-05
GB52630	unknown	-1.54896	0.000417703	0.00157124
GB53440	mitochondrial enolase superfamily member 1-like	-1.54854	8.6555e-05	0.000370417
GB54687	phosphate carrier protein, mitochondrial	-1.54449	5.93789e-07	3.73638e-06
GB53340	spectrin beta chain	-1.54294	0.000130906	0.000537781
GB44758	eukaryotic translation initiation factor 2-alpha kinase	-1.53914	4.93953e-05	0.000220594
GB55193	unknown	-1.53859	7.80231e-08	5.64887e-07
GB44798	uncharacterized	-1.5358	3.12466e-07	2.04131e-06
GB53104	cubilin	-1.5333	7.027e-05	0.000305397
GB45073	fibrillin-2-like	-1.53021	0.000187167	0.000743115
GB41811	uncharacterized	-1.52845	3.1128e-05	0.00014317
GB52619	transmembrane and TPR repeat-containing protein 4-like	-1.5274	2.71781e-06	1.52604e-05
GB53174	programmed cell death 6-interacting protein	-1.51931	0.0110364	0.0290745
GB51258	unknown	-1.51194	7.14363e-06	3.66961e-05
GB46276	apolipoprotein D-like	-1.50496	6.94262e-05	0.000302156
GB53199	N-acetylgalactosaminyltransferase 7	-1.50414	0.000150041	0.000608279
GB50911	probable G-protein coupled receptor CG31760	1.5045	1.46791e-06	8.66939e-06
GB43576	unknown	1.50507	0.000158839	0.000642245
GB44972	catenin delta-2	1.51153	7.46964e-07	4.5513e-06
GB55490	uncharacterized	1.51823	0.000345777	0.00131515
GB41699	unknown	1.53372	0.00393447	0.0117881
GB47152	unknown	1.53466	9.72254e-05	0.000413208
GB47741	RNA-binding protein 1-like	1.53824	0.000391184	0.00147871
GB44348	unknown	1.54372	1.38893e-05	6.77162e-05
GB43575	trehalase-like	1.56306	5.01624e-05	0.000223695
GB49309	uncharacterized	1.57121	4.93922e-05	0.000220594
GB52413	odorant receptor 55(Or55)	1.59227	0.00106761	0.00368279
GB41414	neurotrimin-like	1.5943	0.000120266	0.000499405
GB49544	Vitellogenin (Vg)	1.60711	4.20992e-06	2.28868e-05
GB51705	NADPH--cytochrome P450 reductase	1.60888	0.000101554	0.000427472
GB40373	unknown	1.61033	0.00195225	0.00636053
GB54330	unknown	1.612	0.000811374	0.00291659
GB52162	unknown	1.68372	1.48444e-07	1.03574e-06
GB41321	unknown	1.73526	6.43047e-05	0.000280661
GB47322	RNA-binding protein 4.1-like	1.76782	2.34103e-06	1.34141e-05
GB48951	FAS-associated factor 1	1.8075	4.48662e-09	3.94438e-08
GB41044	unknown	1.8178	0.000275227	0.00106659
GB40443	unknown	1.81887	0.00198309	0.00643667
GB55214	major royal jelly protein 8(Mrjp8)	1.82836	4.14407e-16	1.06261e-13
GB40420	rho GTPase-activating protein 100F	1.87268	0.000119575	0.000497204
GB46779	unknown	1.88661	0.000191029	0.000757469
GB54716	potassium voltage-gated channel subfamily H member 8	1.90851	6.96435e-08	5.10222e-07
GB42968	protein rogdi	1.96107	1.4608e-06	8.64402e-06
GB49661	uncharacterized	1.97531	0.000534161	0.0019684
GB42967	unknown	1.97568	0.00354324	0.0107946
GB55233	nurim homolog	1.99698	1.69018e-07	1.16087e-06
GB42324	protein-lysine N-methyltransferase mettl10	2.00625	1.09331e-05	5.42598e-05
GB54316	cardioacceleratory peptide receptor	2.01328	0.000828202	0.00297014
GB52017	unknown	2.02009	1.60572e-06	9.35756e-06
GB49355	uncharacterized	2.08797	0.00330908	0.0101617
GB43205	uncharacterized	2.1018	1.12593e-07	8.00111e-07
GB51729	4-coumarate--CoA ligase 1-like	2.11198	2.28696e-05	0.000107599
GB53791	uncharacterized family 31 glucosidase KIAA1161	2.20655	6.34414e-09	5.42248e-08
GB54486	myrosinase 1-like	2.28738	4.86908e-06	2.60559e-05
GB46725	protein grainyhead	2.3092	7.32628e-05	0.00031706
GB52192	ATPase family AAA domain-containing protein 2-like	2.35937	3.94478e-05	0.000179292
GB50057	dihydroorotate dehydrogenase (quinone), mitochondrial	2.41682	2.99727e-10	3.65976e-09
GB41456	unknown	2.55208	6.42606e-07	4.01075e-06
GB42785	spermatogenesis-defective protein 39 homolog	2.60976	0.000747441	0.00269622
GB51075	odorant receptor Or1-like	2.63692	1.94468e-06	1.12477e-05
GB47551	putative mediator of RNA polymerase II transcription subunit 26	2.81319	3.46717e-06	1.90169e-05
GB42058	helicase SKI2W	2.91478	8.24882e-07	4.99638e-06
GB44978	chitinase domain-containing protein 1	3.13849	5.72497e-06	3.00098e-05
GB53519	unknown	3.65299	5.18471e-08	3.89107e-07
GB55498	microphthalmia-associated transcription factor	3.98788	6.94573e-07	4.2744e-06
GB52328	protein patched	4.13726	2.89237e-06	1.61133e-05
