# Supplementary material for: Transcriptomic analysis of the honey bee (Apis mellifera) queen brain reveals that gene expression is affected by pesticide exposure during development
Source: PLoS One. 2023 Apr 27;18(4):e0284929. doi: 10.1371/journal.pone.0284929 (PMC10138211; doi:10.1371/journal.pone.0284929)
Supplement: S5 Table — The genes are ranked by their log2 fold change (LFC). Gene are identified by their BeeBase identifer (Gene ID). The p-value is the indiviual value for each gene. FDR is the false discovery rate. See the Venn diagram in Fig 2 with all the unique genes that were expressed between all treatment groups. (XLSX) [file pone.0284929.s005.xlsx]

## Sheet: S5 Table
Gene ID	Protein description	LFC	p-value	FDR
GB53516	putative fatty acyl-CoA reductase	-1.87302	3.50595e-08	3.37119e-06
GB45626	unknown	-1.70121	1.40125e-06	5.13291e-05
GB53408	unknown	-1.66375	0.000671039	0.00871218
GB41608	uncharacterized	-1.63699	6.84693e-07	2.92612e-05
GB48170	ran GTPase-activating protein 1	1.51578	0.000183774	0.00309001
GB51068	arrestin homolog	1.5322	0.000826627	0.0102977
GB54941	uncharacterized	1.56169	0.000297978	0.0046294
GB48161	mucin-5AC	1.58775	9.32082e-08	6.80417e-06
GB51761	phosphatidylinositol-glycan biosynthesis class X protein-like	1.59305	8.4133e-06	0.000221262
GB49778	irregular chiasm C-roughest protein-like	1.65677	0.000298656	0.0046294
GB42310	uncharacterized	1.66472	5.08292e-05	0.00102223
GB55652	RNA polymerase-associated protein CTR9 homolog	1.68163	0.00476689	0.0432676
