# Supplementary material for: Transcriptomic analysis of the honey bee (Apis mellifera) queen brain reveals that gene expression is affected by pesticide exposure during development
Source: PLoS One. 2023 Apr 27;18(4):e0284929. doi: 10.1371/journal.pone.0284929 (PMC10138211; doi:10.1371/journal.pone.0284929)
Supplement: S6 Table — The genes are ranked by their log2 fold change (LFC). Gene are identified by their BeeBase identifer (Gene ID). The p-value is the indiviual value for each gene. FDR is the false discovery rate. See the Venn diagram in Fig 2 with all the unique genes that were expressed between all treatment groups. (XLSX) [file pone.0284929.s006.xlsx]

## Sheet: S7 Table
Gene ID	Protein description	LFC	P-value	FDR
GB50121	chymotrypsin inhibitor	-4.19165	1.4209e-07	1.16194e-05
GB42052	short-chain dehydrogenase/reductase	-2.13691	6.83609e-05	0.00133979
GB42551	alpha-N-acetylglucosaminidase	-1.52569	5.46121e-05	0.0011278
GB42690	FAD-linked sulfhydryl oxidase ALR	1.50668	0.000187033	0.00302896
GB48162	anoctamin-8	1.53267	0.00023874	0.00367301
GB50377	two pore potassium channel protein sup-9	1.63521	7.90554e-05	0.00151089
