# Supplementary material for: Transcriptomic analysis of the honey bee (Apis mellifera) queen brain reveals that gene expression is affected by pesticide exposure during development
Source: PLoS One. 2023 Apr 27;18(4):e0284929. doi: 10.1371/journal.pone.0284929 (PMC10138211; doi:10.1371/journal.pone.0284929)
Supplement: S8 Table — The genes are ranked by their log2 fold change (LFC). Gene are identified by their BeeBase identifer (Gene ID). The p-value is the individual value for each gene. FDR is the false discovery rate. (XLSX) [file pone.0284929.s008.xlsx]

## Sheet: S8 Table
Gene ID	Protein description	LFC	p-value	FDR
GB40035	unknown	-4.39246	1.25027e-06	4.71313e-05
GB42661	2',5'-phosphodiesterase 12-like	1.65372	2.57614e-05	0.000566198
GB45183	arginyl-tRNA--protein transferase 1	1.66181	1.50127e-05	0.000369553
GB47806	uncharacterized	1.92339	1.8639e-06	6.45974e-05
GB47771	uncharacterized	1.93182	1.86843e-06	6.45974e-05
GB47546	apidaecin 1(Apid1)	2.13493	3.53701e-06	0.000111205
GB40863	unknown	2.23752	0.000179747	0.00304963
GB47805	peptidoglycan recognition protein S2(Pgrp-s2)	2.2624	1.22826e-07	7.97367e-06
GB43462	putative transcription factor capicua	2.27304	8.66021e-05	0.00163427
GB46479	flocculation protein FLO11	2.55627	2.59894e-05	0.000567158
GB50048	transcription factor mblk-1-like(Mblk-1)	2.71672	0.000166158	0.00284038
GB41287	protein dopey-1 homolog	2.87422	1.74879e-06	6.1851e-05
GB54989	TBC1 domain family member 25	3.01789	9.70349e-09	1.75633e-06
GB42675	adenylate cyclase type 2	3.03742	1.78318e-07	1.03526e-05
GB51306	apidaecin	3.07091	2.31129e-08	2.4586e-06
GB52983	phenylalanine--tRNA ligase beta subunit	3.13254	0.000120489	0.00214304
GB40021	probable serine/threonine-protein kinase clkA	3.32017	1.95772e-06	6.61968e-05
GB51223	hymenoptaecin	3.51591	1.18782e-07	7.9455e-06
GB42424	unknown	3.84722	1.68783e-07	9.98739e-06
GB47318	unknown	4.00466	5.44705e-07	2.57855e-05
GB48031	vacuolar protein sorting-associated protein 54	4.52676	2.07118e-08	2.4586e-06
GB47655	protein AAR2 homolog	4.53099	2.63603e-10	7.37369e-08
GB52835	unknown	4.75306	5.90727e-07	2.71294e-05
GB50423	uncharacterized	4.94741	8.30676e-12	7.44841e-09
GB53857	metabotropic glutamate receptor B(Glurb)	7.65931	1.32576e-08	1.94255e-06
GB52203	cuticular protein 13(CPR13)	8.41093	1.55427e-11	8.26972e-09
GB44079	menin	8.96467	4.4984e-06	0.000135702
