# Supplementary material for: Transcriptomic analysis of the honey bee (Apis mellifera) queen brain reveals that gene expression is affected by pesticide exposure during development
Source: PLoS One. 2023 Apr 27;18(4):e0284929. doi: 10.1371/journal.pone.0284929 (PMC10138211; doi:10.1371/journal.pone.0284929)
Supplement: S9 Table — The genes are ranked by their log2 fold change (LFC). Gene are identified by their BeeBase identifer (Gene ID). The p-value is the individual value for each gene. FDR is the false discovery rate. (XLSX) [file pone.0284929.s009.xlsx]

## Sheet: S9 Table
Gene ID	Protein description	LFC	p-value	FDR
GB42892	uncharacterized	-1.74229	0.00014166	0.00247664
GB46503	DNA-directed RNA polymerases I, II, and III subunit RPABC5	1.50599	0.00335416	0.0328686
GB46047	cilia- and flagella-associated protein 70	1.55567	0.00163704	0.0185319
GB51357	uncharacterized	1.6407	0.000481379	0.00667209
GB43805	membrane metallo-endopeptidase-like 1	1.85458	0.00163097	0.0185319
GB50156	ETS-like protein pointed	1.97098	0.00032657	0.00499664
GB46300	sodium- and chloride-dependent GABA transporter ine	2.00805	0.00268212	0.0271477
GB46459	islet cell autoantigen 1	2.04374	0.00304359	0.0303079
GB49549	ubiquitin-conjugating enzyme E2 J1-like	2.04472	0.000559675	0.00755316
GB49489	mannosyl-oligosaccharide glucosidase GCS1	2.08048	0.000790091	0.00996357
GB44534	spastin	2.12754	0.000431179	0.0061997
GB44166	unknown	2.20653	0.00274698	0.0276507
GB53339	vam6/Vps39-like protein	2.24164	0.00434382	0.0403805
GB46430	protein FAM45A-like	2.59474	0.00242595	0.0249931
GB49752	uncharacterized	2.96253	0.00342174	0.0331782
