# Supplementary material for: Transcriptomic analysis of the honey bee (Apis mellifera) queen brain reveals that gene expression is affected by pesticide exposure during development
Source: PLoS One. 2023 Apr 27;18(4):e0284929. doi: 10.1371/journal.pone.0284929 (PMC10138211; doi:10.1371/journal.pone.0284929)
Supplement: S10 Table — The genes are ranked by their log2 fold change (LFC). Gene are identified by their BeeBase identifier (Gene ID). The p-value is the individual value for each gene. FDR is the false discovery rate. (XLSX) [file pone.0284929.s010.xlsx]

## Sheet: S10 Table
Gene ID	Protein description	LFC	p-value	FDR
GB50187	unknown	-2.26152	2.42892e-06	9.22153e-05
GB53852	paired amphipathic helix protein Sin3a	-1.6608	0.000651392	0.00828236
GB43077	uncharacterized	1.50211	6.41114e-05	0.00127272
GB46253	uncharacterized	1.50565	0.00350798	0.0339542
GB49661	uncharacterized	1.51324	0.000876693	0.0106204
GB40420	rho GTPase-activating protein 100F	1.595	7.63677e-05	0.00146948
GB42664	probable ATP-dependent RNA helicase DDX43	1.72368	0.000108972	0.0019382
GB54753	enolase	1.7351	0.00147703	0.0158356
GB41659	endothelin-converting enzyme 1	1.84394	8.01236e-05	0.00152185
GB40029	uncharacterized	1.87571	0.00278055	0.0283396
GB51707	activating signal cointegrator 1 complex subunit 1	2.03342	0.00135898	0.0150416
GB47232	ribosomal protein S6 kinase delta-1	2.29397	0.00350908	0.0339542
GB47327	phospholipid phosphatase 3-like	2.39221	0.00408148	0.0386504
GB49998	M-phase inducer phosphatase 1-like	2.42789	0.00310233	0.0309678
GB45446	bursicon subunit alpha(Burs)	2.53365	0.000925196	0.0110771
GB51841	multiple inositol polyphosphate phosphatase 1-like	2.77196	0.0014641	0.0158071
GB46791	unknown	2.82833	0.0014479	0.0158071
GB42705	protein archease-like	2.87149	0.000359507	0.00518144
