# Supplementary material for: Transcriptomic analysis of the honey bee (Apis mellifera) queen brain reveals that gene expression is affected by pesticide exposure during development
Source: PLoS One. 2023 Apr 27;18(4):e0284929. doi: 10.1371/journal.pone.0284929 (PMC10138211; doi:10.1371/journal.pone.0284929)
Supplement: S12 Table — Recognized gene clusters were identified using the medium stringency of the software’s "Functional Annotation Clustering" settings. The reported genes are those that were clustered and had a false discovery rate (FDR) value < 0.05. Genes are reported using their BeeBase gene identifiers and their protein descriptions. See S2 Table for a complete list of all the genes that were differentially expressed in brain tissue between queens that were reared in untreated (control) wax and those reared in wax mixed with tau-fluvalinate and coumaphos. (XLSX) [file pone.0284929.s012.xlsx]

## Sheet: S12 Table
Annotation	FDR	BeeBase gene identifier	Protein description
Genes up-regulated in brains from queens reared in FC-laden wax vs. those in the control group
Cluster 1: Enrichment Score = 1.99
Immunity	0.00135429	GB51223	hymenoptaecin
		GB47546	apidaecin 1(Apid1)
		GB51306	apidaecin
		GB47805	peptidoglycan recognition protein S2(Pgrp-s2)
Innate immunity	0.00135429	GB51223	hymenoptaecin
		GB47546	apidaecin 1(Apid1)
		GB51306	apidaecin
		GB47805	peptidoglycan recognition protein S2(Pgrp-s2)
GO:0045087~innate immune response	0.00141726	GB51223	hymenoptaecin
		GB47546	apidaecin 1(Apid1)
		GB51306	apidaecin
		GB47805	peptidoglycan recognition protein S2(Pgrp-s2)
Antibiotic	0.0121225	GB51223	hymenoptaecin
		GB47546	apidaecin 1(Apid1)
		GB51306	apidaecin
Antimicrobial	0.0121225	GB51223	hymenoptaecin
		GB47546	apidaecin 1(Apid1)
		GB51306	apidaecin
GO:0042742~defense response to bacterium	0.0151283	GB51223	hymenoptaecin
		GB47546	apidaecin 1(Apid1)
		GB51306	apidaecin
Cleavage on pair of basic residues	0.0287752	GB51223	hymenoptaecin
		GB47546	apidaecin 1(Apid1)
		GB51306	apidaecin
Cluster 2: Enrichment Score = 1.19
IPR001660:Sterile alpha motif domain	0.0496946	GB49355	uncharacterized
		GB41982	polycomb protein Scm
		GB54230	uncharacterized
