# Supplementary material for: Transcriptomic analysis of the honey bee (Apis mellifera) queen brain reveals that gene expression is affected by pesticide exposure during development
Source: PLoS One. 2023 Apr 27;18(4):e0284929. doi: 10.1371/journal.pone.0284929 (PMC10138211; doi:10.1371/journal.pone.0284929)
Supplement: S13 Table — Recognized gene clusters were identified using the medium stringency of the software’s "Functional Annotation Clustering" settings. The reported genes are those that were clustered and had a false discovery rate (FDR) value < 0.05. Genes are reported using their BeeBase gene identifiers and their protein descriptions. See S3 Table for a complete list of all the genes that were differentially expressed in brain tissue between queens that were reared in untreated (control) wax and those reared in wax mixed with chlorpyrifos and chlorothalonil. (XLSX) [file pone.0284929.s013.xlsx]

## Sheet: S13 Table
Annotation	FDR	BeeBase gene identifier	Protein description
Genes up-regulated in brains from queens reared in CC-laden wax vs. those in the control group
Cluster 1: Enrichment Score = 2.06
GO:0045087~innate immune response	0.00097183	GB51223	hymenoptaecin
		GB47546	apidaecin 1(Apid1)
		GB51306	apidaecin
		GB47805	peptidoglycan recognition protein S2(Pgrp-s2)
Immunity	0.00126046	GB51223	hymenoptaecin
		GB47546	apidaecin 1(Apid1)
		GB51306	apidaecin
		GB47805	peptidoglycan recognition protein S2(Pgrp-s2)
Innate immunity	0.00126046	GB51223	hymenoptaecin
		GB47546	apidaecin 1(Apid1)
		GB51306	apidaecin
		GB47805	peptidoglycan recognition protein S2(Pgrp-s2)
Antibiotic	0.0115585	GB51223	hymenoptaecin
		GB47546	apidaecin 1(Apid1)
		GB51306	apidaecin
Antimicrobial	0.0115585	GB51223	hymenoptaecin
		GB47546	apidaecin 1(Apid1)
		GB51306	apidaecin
GO:0042742~defense response to bacterium	0.0118131	GB51223	hymenoptaecin
		GB47546	apidaecin 1(Apid1)
		GB51306	apidaecin
Cleavage on pair of basic residues	0.0274791	GB51223	hymenoptaecin
		GB47546	apidaecin 1(Apid1)
		GB51306	apidaecin
Cluster 2: Enrichment Score = 1.18
IPR001660:Sterile alpha motif domain	0.0496946	GB49355	uncharacterized
		GB41982	polycomb protein Scm
		GB54230	uncharacterized
