# Supplementary material for: Transcriptomic analysis of the honey bee (Apis mellifera) queen brain reveals that gene expression is affected by pesticide exposure during development
Source: PLoS One. 2023 Apr 27;18(4):e0284929. doi: 10.1371/journal.pone.0284929 (PMC10138211; doi:10.1371/journal.pone.0284929)
Supplement: S14 Table — Recognized gene clusters were identified using the medium stringency of the software’s "Functional Annotation Clustering" settings. The reported genes are those that were clustered and had a false discovery rate (FDR) value < 0.05. Genes are reported using their BeeBase gene identifiers and their protein descriptions. See S4 Table for a complete list of all the genes that were differentially expressed in brain tissue between queens that were reared in untreated (control) wax and those reared in wax containing with amitraz. (XLSX) [file pone.0284929.s014.xlsx]

## Sheet: S14 Table
Annotation	FDR	BeeBase gene identifier	Protein description
Genes up-regulated in brains from queens reared in amitraz-laden wax vs. those in the control group
Cluster 1: Enrichment Score = 1.99
Nucleotide-binding	0.00404955	GB48362	cAMP-dependent protein kinase catalytic subunit PRKX
		GB53173	isoleucine--tRNA ligase, cytoplasmic
		GB55431	ubiquitin-conjugating enzyme E2 R2
		GB46007	katanin p60 ATPase-containing subunit A-like 2
		GB40217	DNA replication licensing factor Mcm6
		GB42814	calcium-transporting ATPase type 2C member 1
		GB54281	cAMP-dependent protein kinase type II regulatory subunit
		GB41745	serine/threonine-protein kinase atr-like
		GB41358	elongation factor 1-alpha F2(EF1a-F2)
		GB41038	sodium/potassium-transporting ATPase subunit alpha-B-like
		GB45876	ribosomal protein S6 kinase beta-1-like
		GB42664	probable ATP-dependent RNA helicase DDX43
		GB43553	5'-AMP-activated protein kinase catalytic subunit alpha-2
		GB50415	diacylglycerol kinase theta
		GB49490	actin-related protein 1
		GB50297	testis-specific serine/threonine-protein kinase 1
		GB50274	transitional endoplasmic reticulum ATPase TER94
		GB54498	ADP-ribosylation factor-like protein 1
		GB50652	T-complex protein 1 subunit epsilon
		GB47422	microtubule-associated serine/threonine-protein kinase 3
		GB54593	adenylate cyclase type 8-like
		GB46039	tubulin alpha-1 chain-like
		GB50193	casein kinase I
		GB44515	katanin p60 ATPase-containing subunit A-like 1
		GB44536	uncharacterized
		GB44534	spastin
		GB44237	ras-like protein 3
		GB43222	protein kinase C(Pkc)
		GB42297	heat shock protein cognate 5(Hsc70-5)
		GB44131	ubiquitin-conjugating enzyme E2 C
		GB45284	valine--tRNA ligase
		GB48362	cAMP-dependent protein kinase catalytic subunit PRKX
ATP-binding	0.00978675	GB47573	T-complex protein 1 subunit theta
		GB53173	isoleucine--tRNA ligase, cytoplasmic
		GB55431	ubiquitin-conjugating enzyme E2 R2
		GB46007	katanin p60 ATPase-containing subunit A-like 2
		GB40217	DNA replication licensing factor Mcm6
		GB42814	calcium-transporting ATPase type 2C member 1
		GB41745	serine/threonine-protein kinase atr-like
		GB41038	sodium/potassium-transporting ATPase subunit alpha-B-like
		GB45876	ribosomal protein S6 kinase beta-1-like
		GB42664	probable ATP-dependent RNA helicase DDX43
		GB43553	5'-AMP-activated protein kinase catalytic subunit alpha-2
		GB50415	diacylglycerol kinase theta
		GB49490	actin-related protein 1
		GB50297	testis-specific serine/threonine-protein kinase 1
		GB50274	transitional endoplasmic reticulum ATPase TER94
		GB50652	T-complex protein 1 subunit epsilon
		GB47422	microtubule-associated serine/threonine-protein kinase 3
		GB50193	casein kinase I
		GB44515	katanin p60 ATPase-containing subunit A-like 1
		GB44534	spastin
		GB43222	protein kinase C(Pkc)
		GB42297	heat shock protein cognate 5(Hsc70-5)
		GB44131	ubiquitin-conjugating enzyme E2 C
		GB45284	valine--tRNA ligase
		GB48362	cAMP-dependent protein kinase catalytic subunit PRKX
GO:0005524~ATP binding	0.0277807	GB47573	T-complex protein 1 subunit theta
		GB53414	serine/threonine-protein kinase ICK
		GB47232	ribosomal protein S6 kinase delta-1
		GB53036	serine/threonine-protein kinase Warts
		GB53173	isoleucine--tRNA ligase, cytoplasmic
		GB55431	ubiquitin-conjugating enzyme E2 R2
		GB46007	katanin p60 ATPase-containing subunit A-like 2
		GB46569	dnaJ homolog subfamily A member 1
		GB45932	uncharacterized
		GB40217	DNA replication licensing factor Mcm6
		GB42814	calcium-transporting ATPase type 2C member 1
		GB41745	serine/threonine-protein kinase atr-like
		GB46705	muscle M-line assembly protein unc-89
		GB44305	rho-associated protein kinase 2-like
		GB41038	sodium/potassium-transporting ATPase subunit alpha-B-like
		GB45876	ribosomal protein S6 kinase beta-1-like
		GB42664	probable ATP-dependent RNA helicase DDX43
		GB43553	5'-AMP-activated protein kinase catalytic subunit alpha-2
		GB50415	diacylglycerol kinase theta
		GB54938	ATPase WRNIP1-like
		GB49490	actin-related protein 1
		GB49485	probable proline--tRNA ligase, mitochondrial
		GB50297	testis-specific serine/threonine-protein kinase 1
		GB50274	transitional endoplasmic reticulum ATPase TER94
		GB50511	DNA mismatch repair protein Mlh1
		GB53320	dynein heavy chain 10, axonemal
		GB50652	T-complex protein 1 subunit epsilon
		GB47422	microtubule-associated serine/threonine-protein kinase 3
		GB47269	structural maintenance of chromosomes protein 2
		GB55144	dynein heavy chain 6, axonemal-like
		GB49507	dynein heavy chain 8, axonemal
		GB50193	casein kinase I
		GB44515	katanin p60 ATPase-containing subunit A-like 1
		GB45107	peroxisome biogenesis factor 1
		GB44534	spastin
		GB43222	protein kinase C(Pkc)
		GB42297	heat shock protein cognate 5(Hsc70-5)
		GB44131	ubiquitin-conjugating enzyme E2 C
		GB45284	valine--tRNA ligase
Cluster 2: Enrichment Score = 1.19
WD repeat	0.021248	GB46242	coronin-7
		GB44523	NACHT domain- and WD repeat-containing protein 1
		GB40271	aladin-like
		GB50459	WD repeat-containing protein 36
		GB41547	echinoderm microtubule-associated protein-like 2
		GB42945	U3 small nucleolar RNA-associated protein 4 homolog
IPR015943:WD40/YVTN repeat-like-containing domain	0.0502234	GB51542	PH-interacting protein
		GB46242	coronin-7
		GB52153	U3 small nucleolar RNA-associated protein 15 homolog
		GB45923	cytoplasmic dynein 1 intermediate chain
		GB41547	echinoderm microtubule-associated protein-like 2
		GB42945	U3 small nucleolar RNA-associated protein 4 homolog
		GB44538	protein FAN-like
		GB43438	WD repeat-containing protein 89
		GB44523	NACHT domain- and WD repeat-containing protein 1
		GB41520	protein groucho-1-like
		GB44685	uncharacterized protein PF11_0213-like
		GB40271	aladin-like
		GB50459	WD repeat-containing protein 36
		GB54805	sterol regulatory element-binding protein cleavage-activating protein
