# Supplementary material for: Transcriptomic analysis of the honey bee (Apis mellifera) queen brain reveals that gene expression is affected by pesticide exposure during development
Source: PLoS One. 2023 Apr 27;18(4):e0284929. doi: 10.1371/journal.pone.0284929 (PMC10138211; doi:10.1371/journal.pone.0284929)
Supplement: S15 Table — Recognized gene clusters were identified using the medium stringency of the software’s "Functional Annotation Clustering" settings. The reported genes are those that were clustered and had a false discovery rate (FDR) value < 0.05. Genes are reported using their BeeBase gene identifiers and their protein descriptions. See S11 Table for a complete list of all the genes that were shared between treatment groups. (XLSX) [file pone.0284929.s015.xlsx]

## Sheet: S15 Table
Annotation	FDR	BeeBase gene identifier	Protein description
Genes up-regulated in brains from queens reared in A, FC, and CC groups vs. the control
Cluster 1: Enrichment Score = 2.87
Nucleotide-binding	0.0236372	GB48362	cAMP-dependent protein kinase catalytic subunit PRKX
		GB47573	T-complex protein 1 subunit theta
		GB55431	ubiquitin-conjugating enzyme E2 R2
		GB46007	katanin p60 ATPase-containing subunit A-like 2
		GB40217	DNA replication licensing factor Mcm6
		GB42814	calcium-transporting ATPase type 2C member 1
		GB54281	cAMP-dependent protein kinase type II regulatory subunit
		GB41745	serine/threonine-protein kinase atr-like
		GB41358	elongation factor 1-alpha F2(EF1a-F2)
		GB41038	sodium/potassium-transporting ATPase subunit alpha-B-like
		GB45876	ribosomal protein S6 kinase beta-1-like
		GB43553	5'-AMP-activated protein kinase catalytic subunit alpha-2
		GB50415	diacylglycerol kinase theta
		GB49490	actin-related protein 1
		GB50297	testis-specific serine/threonine-protein kinase 1
		GB50274	transitional endoplasmic reticulum ATPase TER94
		GB54498	ADP-ribosylation factor-like protein 1
		GB50652	T-complex protein 1 subunit epsilon
		GB47422	microtubule-associated serine/threonine-protein kinase 3
		GB46039	tubulin alpha-1 chain-like
		GB50193	casein kinase I
		GB44515	katanin p60 ATPase-containing subunit A-like 1
		GB44536	uncharacterized
		GB44237	ras-like protein 3
		GB43222	protein kinase C(Pkc)
		GB44131	ubiquitin-conjugating enzyme E2 C
		GB45284	valine--tRNA ligase
Cluster 2: Enrichment Score = 1.93
IPR015943:WD40/YVTN repeat-like-containing domain	0.0502234	GB51542	PH-interacting protein
		GB46242	coronin-7
		GB52153	U3 small nucleolar RNA-associated protein 15 homolog
		GB49859	PAB-dependent poly(A)-specific ribonuclease subunit PAN2
		GB45923	cytoplasmic dynein 1 intermediate chain
		GB41547	echinoderm microtubule-associated protein-like 2
		GB42945	U3 small nucleolar RNA-associated protein 4 homolog
		GB44538	protein FAN-like
		GB43438	WD repeat-containing protein 89
		GB44523	NACHT domain- and WD repeat-containing protein 1
		GB41520	protein groucho-1-like
		GB43697	mediator of RNA polymerase II transcription subunit 16
		GB44685	uncharacterized protein PF11_0213-like
		GB50459	WD repeat-containing protein 36
		GB54805	sterol regulatory element-binding protein cleavage-activating protein
		GB52825	Bardet-Biedl syndrome 7 protein homolog
